# Supplementary material for: Genetic and transcriptomic dissection of the fiber length trait from a cotton (Gossypium hirsutum L.) MAGIC population
Source: BMC Genomics. 2019 Feb 6;20:112. doi: 10.1186/s12864-019-5427-5 (PMC6366115; doi:10.1186/s12864-019-5427-5)
Supplement: Supplementary file 2 — The results of ANOVA analysis. (XLSX 1088 kb) [file 12864_2019_5427_MOESM2_ESM.xlsx]

## Sheet: Additional data file 1
Gene	Chr.	Strain	Start	End	Arabidopsis ID	ArabDesc	Swissprot_id	SwissProt_desc	Trembl_id	Trembl_desc	KEGG_id	KEGG_desc	Pfam_ids	InterProt_ids	GO_ids	Chi_Sq_Div_DF	SampleVariance	RSquare	N2LL	AIC	AICC	BIC	CAIC	HQIC	PCS	PCSDDF	F_T3_Line	NDF_T3_Line	DDF_T3_Line	PrF_T3_Line	Lsmean Line N551	Lsmean Line N552	Lsmean Line N553	Lsmean Line N554	Lsmean Line N555	Lsmean Line N556	Lsmean Line N557	Lsmean Line N558	Lsmean Line N559	Lsmean Line N560	Lsmean Line N561	Lsmean Line RIL156	Lsmean Line RIL338	Lsmean Line RIL357	Lsmean Line RIL490	Std Lsmean Line N551	Std Lsmean Line N552	Std Lsmean Line N553	Std Lsmean Line N554
Gh_A01G0005	A01	+	48194	49051	AT3G06470	GNS1/SUR4 membrane protein family	Q86JM5	Y2012_DICDI Putative elongation of fatty acids protein DDB_G0272012 OS=Dictyostelium discoideum GN=DDB_G0272012 PE=3 SV=1	M9Z6L8	M9Z6L8_GOSRA 3-ketoacyl-CoA synthase OS=Gossypium raimondii GN=KCS PE=4 SV=1	pic:PICST_34675	ELO2; Fatty acyl-CoA elongase/Polyunsaturated fatty acid specific elongation enzyme ; K10245 fatty acid elongase 2 [EC:2.3.1.-]	PF01151.13|ELO	IPR002076|GNS1/SUR4 membrane protein	GO:0016021|integral to membrane	77.9452	0.19211	0.948488	2746.72	2776.72	2793.87	2803.49	2818.49	2786.65	2260.41	77.9452	39.6975	14	29	4.19086e-15	8.52026	8.35279	8.50289	8.98415	7.97511	8.1191	8.34244	9.1107	8.83035	8.91458	9.16987	7.89245	8.56217	8.33783	9.37054	-0.175653	-0.549139	-0.214378	0.858942
Gh_A01G0065	A01	-	543527	550460	AT1G49670	ARP protein (REF)	Q8BGC4	ZADH2_MOUSE Zinc-binding alcohol dehydrogenase domain-containing protein 2 OS=Mus musculus GN=Zadh2 PE=2 SV=1	M5VMI0	M5VMI0_PRUPE Uncharacterized protein OS=Prunus persica GN=PRUPE_ppa002752mg PE=4 SV=1	pop:POPTR_1087070	hypothetical protein ; K07119	PF00107.21|ADH_zinc_N; PF08240.7|ADH_N; PB000903|Pfam-B_903; PF00106.20|adh_short	IPR002085|Alcohol dehydrogenase superfamily, zinc-type; IPR002198|Short-chain dehydrogenase/reductase SDR; IPR002347|Glucose/ribitol dehydrogenase; IPR002364|Quinone oxidoreductase/zeta-crystallin, conserved site; IPR013149|Alcohol dehydrogenase, C-terminal; IPR013154|Alcohol dehydrogenase GroES-like; IPR020843|Polyketide synthase, enoylreductase	GO:0008152|metabolic process ; GO:0008270|zinc ion binding ; GO:0016747|transferase activity, transferring acyl groups other than amino-acyl groups ; GO:0055114|oxidation-reduction process ; GO:0016491|oxidoreductase activity	6.25411	0.606416	0.991856	557.059	587.059	604.202	613.822	628.822	596.984	181.369	6.25411	176.751	14	29	3.62989e-24	7.49869	7.48137	7.48005	5.7225	7.42794	5.94105	7.2937	5.94017	5.76832	6.91539	5.96529	7.47079	7.5807	5.92158	5.98141	1.0171	0.995249	0.993589	-1.22405
Gh_A01G0083	A01	-	694910	695695	AT2G15220	Plant basic secretory protein (BSP) family protein			M5VL90	M5VL90_PRUPE Uncharacterized protein OS=Prunus persica GN=PRUPE_ppa018700mg PE=4 SV=1			PF04450.7|BSP	IPR007541|Uncharacterised protein family, basic secretory protein		3.63416	0.315876	0.868373	364.803	394.803	411.946	421.566	436.566	404.728	105.391	3.63416	15.9829	14	29	5.40159e-10	4.52541	4.74493	4.99946	4.14841	3.82137	3.42318	4.45435	3.74557	3.95124	3.57422	3.29584	4.9675	3.8986	4.06617	4.13517	0.771113	1.18536	1.66566	0.0597251
Gh_A01G0176	A01	+	1761616	1765097	AT4G14500	Polyketide cyclase/dehydrase and lipid transport superfamily protein	Q8R1R3	STAR7_MOUSE StAR-related lipid transfer protein 7, mitochondrial OS=Mus musculus GN=Stard7 PE=2 SV=2	F6HDZ2	F6HDZ2_VITVI Putative uncharacterized protein OS=Vitis vinifera GN=VIT_05s0020g04870 PE=4 SV=1				IPR002913|START domain		5.3994	0.0974133	0.95686	530.562	560.562	577.705	587.325	602.325	570.487	156.582	5.3994	36.2206	14	29	1.43907e-14	6.50728	6.30688	6.80867	6.62539	6.68503	7.13595	7.03292	6.75227	6.96602	6.64031	6.53621	5.967	6.733	6.95113	7.12729	-0.669162	-1.30445	0.286309	-0.294718
Gh_A01G0177	A01	-	1766476	1770619	AT5G64560	magnesium transporter 9	Q9FLG2	MRS22_ARATH Magnesium transporter MRS2-2 OS=Arabidopsis thaliana GN=MRS2-2 PE=2 SV=1	I1NIA1	I1NIA1_SOYBN Uncharacterized protein OS=Glycine max PE=4 SV=1			PF01544.13|CorA; PB000943|Pfam-B_943; PB016808|Pfam-B_16808	IPR002523|Mg2+ transporter protein, CorA-like/Zinc transport protein ZntB; IPR026573|Magnesium transporter MRS2/LPE10	GO:0016020|membrane ; GO:0015693|magnesium ion transport ; GO:0055085|transmembrane transport ; GO:0046873|metal ion transmembrane transporter activity ; GO:0015095|magnesium ion transmembrane transporter activity ; GO:0030001|metal ion transport	2.52776	8.02385	0.984464	332.763	362.763	379.905	389.525	404.525	372.688	73.305	2.52776	19.4074	14	29	4.87677e-11	4.08877	-4.69315	4.44265	4.43872	4.91265	5.26096	4.84681	5.19296	5.15136	4.92725	4.70953	0.693147	4.07754	5.07725	5.26786	0.0744865	-3.26603	0.209096	0.207602
Gh_A01G0284	A01	+	3508852	3509283					B9GGX6	B9GGX6_POPTR Predicted protein OS=Populus trichocarpa GN=POPTRDRAFT_642403 PE=4 SV=1						4.77217	0.872337	0.888977	373.766	403.766	420.909	430.529	445.529	413.691	138.393	4.77217	28.1242	14	29	4.13526e-13	5.22932	2.94444	3.07692	3.80666	5.30662	4.45822	2.53897	4.24372	2.83321	3.62878	3.3322	2.61497	3.21888	4.45047	3.21888	1.75593	-0.800893	-0.652642	0.16395
Gh_A01G0315	A01	-	4190792	4204783	AT4G27190	NB-ARC domain-containing disease resistance protein	Q9T048	DRL27_ARATH Disease resistance protein At4g27190 OS=Arabidopsis thaliana GN=At4g27190 PE=2 SV=1	B9SAE5	B9SAE5_RICCO Disease resistance protein RGA2, putative OS=Ricinus communis GN=RCOM_0585520 PE=4 SV=1	oaa:100073402	similar to apoptotic protease activating factor 1 ; K02084 apoptotic protease-activating factor	PB009657|Pfam-B_9657; PB011981|Pfam-B_11981; PF00931.17|NB-ARC; PB015722|Pfam-B_15722	IPR000767|Disease resistance protein; IPR002182|NB-ARC	GO:0043531|ADP binding ; GO:0006952|defense response	8.339	3.98233	0.971409	518.138	548.138	565.281	574.901	589.901	558.063	241.831	8.339	98.0812	14	29	1.54132e-20	3.35575	7.2118	3.79184	2.68558	6.76504	7.19444	3.68888	7.43799	2.36714	3.27084	2.39791	3.10608	3.61092	7.00003	2.83323	-0.544407	1.37785	-0.327017	-0.87849
Gh_A01G0324	A01	-	4450572	4453226	AT1G78710	TRICHOME BIREFRINGENCE-LIKE 42			M5WFV4	M5WFV4_PRUPE Uncharacterized protein OS=Prunus persica GN=PRUPE_ppa007592mg PE=4 SV=1			PF14416.1|PMR5N; PF13839.1|PC-Esterase	IPR025846|PMR5 N-terminal domain; IPR026057|PC-Esterase		13.8582	0.285976	0.976739	806.394	836.394	853.537	863.157	878.157	846.319	401.887	13.8582	57.9948	14	29	2.35956e-17	7.54908	6.8473	7.28391	8.05017	7.46164	6.74915	7.11639	7.42655	7.71943	7.68064	7.83029	7.26753	5.9171	7.61923	7.86076	0.352414	-0.946044	-0.138221	1.27954
Gh_A01G0429	A01	+	6755215	6758394	AT3G15090	GroES-like zinc-binding alcohol dehydrogenase family protein	Q7T3C7	RT4I1_DANRE Reticulon-4-interacting protein 1 homolog, mitochondrial OS=Danio rerio GN=rtn4ip1 PE=2 SV=2	K4DCU0	K4DCU0_SOLLC Uncharacterized protein OS=Solanum lycopersicum GN=Solyc12g014050.1 PE=4 SV=1	ptr:456952	CRYZ; crystallin, zeta (quinone reductase) ; K00344 NADPH2:quinone reductase [EC:1.6.5.5]	PF13602.1|ADH_zinc_N_2; PF08240.7|ADH_N	IPR002085|Alcohol dehydrogenase superfamily, zinc-type; IPR013154|Alcohol dehydrogenase GroES-like; IPR020843|Polyketide synthase, enoylreductase	GO:0008270|zinc ion binding ; GO:0016747|transferase activity, transferring acyl groups other than amino-acyl groups ; GO:0055114|oxidation-reduction process ; GO:0016491|oxidoreductase activity	3.67259	0.629662	0.966835	403.654	433.654	450.797	460.417	475.417	443.579	106.505	3.67259	87.2704	14	29	7.96107e-20	6.11147	4.45046	5.94803	4.60517	5.85984	6.0599	4.6217	4.34813	4.14841	4.58497	4.33947	4.20469	4.42684	6.09432	4.40672	1.46621	-0.625812	1.26036	-0.430961
Gh_A01G0483	A01	-	7716781	7721074	AT3G15390	silencing defective 5			B9N1I7	B9N1I7_POPTR Predicted protein OS=Populus trichocarpa GN=POPTRDRAFT_579484 PE=4 SV=1			PF08590.5|DUF1771	IPR013899|Domain of unknown function DUF1771		5.13264	0.689179	0.96235	459.176	489.176	506.319	515.939	530.939	499.101	148.847	5.13264	148.332	14	29	4.40918e-23	4.70953	6.74013	4.74493	4.81489	4.92725	4.99721	4.9102	4.65396	6.74563	4.83363	4.8752	4.84156	6.81564	4.56435	4.56435	-0.570157	1.87736	-0.527486	-0.443163
Gh_A01G0644	A01	-	11648876	11650432	AT2G41640	Glycosyltransferase family 61 protein	Q08CY9	EOGT_XENTR EGF domain-specific O-linked N-acetylglucosamine transferase OS=Xenopus tropicalis GN=eogt PE=2 SV=1	D7T817	D7T817_VITVI Putative uncharacterized protein OS=Vitis vinifera GN=VIT_19s0090g00950 PE=4 SV=1			PF04577.9|DUF563	IPR007657|Glycosyltransferase AER61, uncharacterised	GO:0016757|transferase activity, transferring glycosyl groups	9.5267	0.212998	0.942502	631.65	661.65	678.793	688.413	703.413	671.575	276.274	9.5267	36.8464	14	29	1.14347e-14	6.6071	5.66873	6.49426	5.83188	5.95064	6.85506	6.69621	6.97354	5.8944	6.01859	5.9923	6.09357	5.71373	6.91572	6.29527	0.750737	-1.319	0.501843	-0.95914
Gh_A01G0699	A01	-	13153849	13167880	AT5G25180	cytochrome P450, family 71, subfamily B, polypeptide 14	A6YIH8	C7D55_HYOMU Premnaspirodiene oxygenase OS=Hyoscyamus muticus GN=CYP71D55 PE=1 SV=1	B9S9Q2	B9S9Q2_RICCO Cytochrome P450, putative OS=Ricinus communis GN=RCOM_0520560 PE=3 SV=1	ath:AT5G25180	CYP71B14 (cytochrome P450, family 71, subfamily B, polypeptide 14); oxygen binding ; K00517	PB001260|Pfam-B_1260; PF00067.17|p450	IPR001128|Cytochrome P450; IPR002401|Cytochrome P450, E-class, group I; IPR017972|Cytochrome P450, conserved site	GO:0009055|electron carrier activity ; GO:0020037|heme binding ; GO:0016705|oxidoreductase activity, acting on paired donors, with incorporation or reduction of molecular oxygen ; GO:0005506|iron ion binding ; GO:0055114|oxidation-reduction process	2.53311	0.204009	0.867711	340.346	370.346	387.489	397.109	412.109	380.271	73.4601	2.53311	10.2247	14	29	1.00197e-07	4.32634	4.27667	4.25797	3.57422	4.35671	4.35243	4.70652	4.57127	4.1325	3.20545	4.1325	4.48488	3.68051	4.77351	4.21951	0.288777	0.172101	0.128194	-1.47791
Gh_A01G0822	A01	+	18867901	18871162	AT1G76400	Ribophorin I	Q9SFX3	OST1A_ARATH Dolichyl-diphosphooligosaccharide--protein glycosyltransferase subunit 1A OS=Arabidopsis thaliana GN=OST1A PE=2 SV=1	D7UDD5	D7UDD5_VITVI Putative uncharacterized protein OS=Vitis vinifera GN=VIT_18s0122g00890 PE=4 SV=1	vvi:100249589	hypothetical protein LOC100249589 ; K12666 oligosaccharyltransferase complex subunit alpha (ribophorin I)	PF04597.9|Ribophorin_I	IPR007676|Ribophorin I	GO:0006486|protein glycosylation ; GO:0005783|endoplasmic reticulum ; GO:0004579|dolichyl-diphosphooligosaccharide-protein glycotransferase activity ; GO:0016021|integral to membrane	8.17353	1.72271	0.997011	612.695	642.695	659.838	669.458	684.458	652.62	237.032	8.17353	564.626	14	29	2.06955e-31	5.7568	8.47359	5.82305	8.65858	5.73657	5.72576	8.38336	5.74833	8.67465	5.9567	5.87306	5.74086	8.39781	5.79606	5.7414	-0.706132	1.32974	-0.656487	1.46836
Gh_A01G1076	A01	+	39394827	39401629	AT3G10290	Nucleotide-sugar transporter family protein	Q9SS40	PT310_ARATH Probable sugar phosphate/phosphate translocator At3g10290 OS=Arabidopsis thaliana GN=At3g10290 PE=3 SV=1	B9IHW8	B9IHW8_POPTR Predicted protein OS=Populus trichocarpa GN=POPTRDRAFT_777084 PE=4 SV=1	mbr:MONBRDRAFT_27193	hypothetical protein ; K03515 DNA repair protein REV1 [EC:2.7.7.-]	PB014575|Pfam-B_14575; PF03151.11|TPT; PB011929|Pfam-B_11929	IPR004853|Triose-phosphate transporter domain		2.61334	0.043743	0.895898	417.113	447.113	464.256	473.876	488.876	457.038	75.787	2.61334	8.88542	14	29	4.64626e-07	5.97973	5.98729	5.83384	6.03469	5.9171	5.89257	5.93143	5.99728	5.97382	5.86741	5.98057	5.88053	5.84836	6.08602	5.06575	0.398255	0.430057	-0.215693	0.629511
Gh_A01G1430	A01	+	88937069	88937344					K7LFU0	K7LFU0_SOYBN Uncharacterized protein OS=Glycine max PE=4 SV=1						23.0295	0.129181	0.776231	1020.83	1050.83	1067.97	1077.59	1092.59	1060.75	667.855	23.0295	3.93627	14	29	0.000889134	6.52062	5.98478	6.16961	6.22258	6.27225	6.23572	6.27664	6.13629	6.47595	6.30079	6.22654	6.40853	5.21312	5.88332	5.80814	1.16533	-0.485325	0.0840558	0.247214
Gh_A01G1510	A01	-	90847311	90850329	AT4G33700	CBS domain-containing protein with a domain of unknown function (DUF21)	Q9ZQR4	Y2452_ARATH DUF21 domain-containing protein At2g14520 OS=Arabidopsis thaliana GN=CBSDUF3 PE=2 SV=2	B9S7T8	B9S7T8_RICCO Putative uncharacterized protein OS=Ricinus communis GN=RCOM_1381620 PE=4 SV=1			PF01595.15|DUF21	IPR002550|Domain of unknown function DUF21		3.87753	0.409151	0.892236	367.935	397.935	415.078	424.698	439.698	407.86	112.448	3.87753	31.5459	14	29	9.09116e-14	3.88499	3.4012	5.42642	3.82864	4.11632	3.70541	4.93687	3.92527	3.61989	3.79923	3.8986	3.32023	3.65498	3.85722	5.23644	-0.243724	-1.00062	2.1678	-0.331887
Gh_A01G1638	A01	+	94472706	94480816	AT2G41670	P-loop containing nucleoside triphosphate hydrolases superfamily protein	Q8R2R6	MTG1_MOUSE Mitochondrial GTPase 1 OS=Mus musculus GN=Mtg1 PE=2 SV=2	B9H9S8	B9H9S8_POPTR Predicted protein OS=Populus trichocarpa GN=POPTRDRAFT_560484 PE=4 SV=1	spo:SPBC25B2.04c	mitochondrial ribosome assembly protein ; K06948	PF01926.18|MMR_HSR1	IPR006073|GTP binding domain	GO:0005525|GTP binding	3.08992	0.511009	0.962297	387.183	417.183	434.326	443.946	458.946	427.108	89.6077	3.08992	67.7222	14	29	2.75247e-18	5.37064	5.73657	4.16408	4.00125	4.71552	4.82831	5.826	4.32192	5.81014	4.63149	3.95124	4.68829	5.3033	6.00553	4.20469	0.650113	1.15985	-1.03061	-1.25742
Gh_A01G1843	A01	+	98361882	98363012	AT2G37170	plasma membrane intrinsic protein 2	P43287	PIP22_ARATH Aquaporin PIP2-2 OS=Arabidopsis thaliana GN=PIP2-2 PE=1 SV=2	A0T2N7	A0T2N7_GOSHI PIP2 protein OS=Gossypium hirsutum GN=PIP2;1 PE=2 SV=2	ath:AT2G37170	PIP2B; PIP2B (plasma membrane intrinsic protein 2;2); water channel ; K09872 aquaporin PIP	PF00230.15|MIP	IPR000425|Major intrinsic protein; IPR022357|Major intrinsic protein, conserved site	GO:0016020|membrane ; GO:0006810|transport ; GO:0005215|transporter activity	10.2505	0.114518	0.966059	701.176	731.176	748.319	757.939	772.939	741.101	297.264	10.2505	40.0756	14	29	3.68715e-15	7.63916	7.54733	7.29279	7.50623	7.44911	6.71982	7.14098	7.18816	7.55066	7.64588	7.65064	6.99699	6.71012	7.58596	7.82564	0.801474	0.534662	-0.204844	0.415252
Gh_A01G1844	A01	+	98366726	98367857	AT2G37170	plasma membrane intrinsic protein 2	P43287	PIP22_ARATH Aquaporin PIP2-2 OS=Arabidopsis thaliana GN=PIP2-2 PE=1 SV=2	A0T2N7	A0T2N7_GOSHI PIP2 protein OS=Gossypium hirsutum GN=PIP2;1 PE=2 SV=2	ath:AT2G37170	PIP2B; PIP2B (plasma membrane intrinsic protein 2;2); water channel ; K09872 aquaporin PIP	PF00230.15|MIP	IPR000425|Major intrinsic protein; IPR022357|Major intrinsic protein, conserved site	GO:0016020|membrane ; GO:0006810|transport ; GO:0005215|transporter activity	6.765	0.225664	0.97144	568.457	598.457	615.6	625.22	640.22	608.382	196.185	6.765	85.499	14	29	1.0615e-19	6.94826	6.27099	6.92461	6.81491	6.31777	5.81413	5.9126	6.6958	6.63769	6.99546	7.44015	6.6958	6.3699	6.50029	7.60365	0.575545	-0.78998	0.527872	0.306685
Gh_A01G1989	A01	-	99826469	99828041	AT5G01610	Protein of unknown function, DUF538	Q9M015	Y5161_ARATH Uncharacterized protein At5g01610 OS=Arabidopsis thaliana GN=At5g01610 PE=1 SV=1	G7JLS2	G7JLS2_MEDTR Uncharacterized protein OS=Medicago truncatula GN=MTR_4g014490 PE=2 SV=1			PF04398.7|DUF538	IPR007493|Protein of unknown function DUF538		3.78366	0.207878	0.791834	371.864	401.864	419.007	428.627	443.627	411.789	109.726	3.78366	9.00441	14	29	4.02769e-07	4.07754	4.2244	4.75359	3.93183	4.01938	4.78471	3.46574	4.15366	3.63759	4.09988	4.43872	4.29502	4.47734	3.68889	4.89784	-0.279789	0.0658804	1.31146	-0.622753
Gh_A01G2128	scaffold154_A01	+	10821	12392	AT1G67360	Rubber elongation factor protein (REF)	Q9FYF7	Y1736_ARATH REF/SRPP-like protein At1g67360 OS=Arabidopsis thaliana GN=At1g67360 PE=2 SV=1	M5XHT7	M5XHT7_PRUPE Uncharacterized protein OS=Prunus persica GN=PRUPE_ppa010801mg PE=4 SV=1			PF05755.7|REF	IPR008802|Rubber elongation factor		7.61468	0.199694	0.951314	571.779	601.779	618.921	628.541	643.541	611.704	220.826	7.61468	30.8386	14	29	1.22774e-13	6.56244	6.63726	6.56761	6.40302	6.70605	6.56855	6.42379	6.35205	5.55037	5.81214	5.66296	5.59099	5.82895	5.71593	6.68336	0.800528	0.967783	0.812076	0.444123
Gh_A02G0049	A02	-	333293	335023	AT3G51730	saposin B domain-containing protein	P07602	SAP_HUMAN Proactivator polypeptide OS=Homo sapiens GN=PSAP PE=1 SV=2	M5WNR0	M5WNR0_PRUPE Uncharacterized protein OS=Prunus persica GN=PRUPE_ppa009037m1g PE=4 SV=1	rno:289720	RGD1307368; similar to prosaposin (variant Gaucher disease and variant metachromatic leukodystrophy); Prosaposin (sphingolipid activator protein-1) ; K12382 saposin	PF03489.12|SapB_2; PF05184.10|SapB_1	IPR007856|Saposin-like type B, 1; IPR008138|Saposin-like type B, 2; IPR008139|Saposin B	GO:0006629|lipid metabolic process	8.9952	0.186806	0.990086	702.765	732.765	749.908	759.528	774.528	742.69	260.861	8.9952	61.6408	14	29	1.01558e-17	8.34181	8.43793	8.42822	8.17836	8.44369	8.32797	8.24556	8.22166	8.31695	8.24653	8.34109	8.37486	6.68378	8.44333	8.40581	0.258329	0.478789	0.456504	-0.116535
Gh_A02G0058	A02	-	420332	424256	AT3G03080	Zinc-binding dehydrogenase family protein	Q39172	P1_ARATH NADP-dependent alkenal double bond reductase P1 OS=Arabidopsis thaliana GN=P1 PE=1 SV=1	Q9LFK4	Q9LFK4_ARATH Quinone oxidoreductase-like protein OS=Arabidopsis thaliana GN=F2K13_130 PE=2 SV=1	ath:AT3G03080	NADP-dependent oxidoreductase, putative ; K08070 2-alkenal reductase [EC:1.3.1.74]	PF00107.21|ADH_zinc_N; PB003086|Pfam-B_3086; PB005935|Pfam-B_5935; PB012225|Pfam-B_12225; PB014572|Pfam-B_14572	IPR002085|Alcohol dehydrogenase superfamily, zinc-type; IPR013149|Alcohol dehydrogenase, C-terminal	GO:0008270|zinc ion binding ; GO:0055114|oxidation-reduction process ; GO:0016491|oxidoreductase activity	16.3475	0.227715	0.973414	888.359	918.359	935.502	945.122	960.122	928.284	474.077	16.3475	96.6996	14	29	1.88211e-20	7.11721	7.6422	7.91851	6.93342	7.71542	8.49733	7.44464	8.02333	7.63498	7.41397	7.27471	8.05717	8.39201	7.39715	6.84801	-1.02455	0.043821	0.606095	-1.39854
Gh_A02G0092	A02	-	853753	856166	AT2G43680	IQ-domain 14	Q8LPG9	IQD14_ARATH Protein IQ-DOMAIN 14 OS=Arabidopsis thaliana GN=IQD14 PE=1 SV=1	B9IQV0	B9IQV0_POPTR Predicted protein OS=Populus trichocarpa GN=POPTRDRAFT_738961 PE=2 SV=1			PF13178.1|DUF4005; PF00612.22|IQ	IPR000048|IQ motif, EF-hand binding site; IPR025064|Domain of unknown function DUF4005	GO:0005515|protein binding	9.64575	0.462295	0.951286	611.063	641.063	658.206	667.826	682.826	650.988	279.727	9.64575	52.3293	14	29	9.71979e-17	5.2832	6.50877	6.68294	5.65132	5.3799	5.64427	4.81489	5.18739	6.05912	5.19481	5.08965	5.03261	6.87075	6.56901	5.49717	-0.617085	1.2074	1.46669	-0.0690769
Gh_A02G0137	A02	-	1458542	1460581	AT4G02180	DC1 domain-containing protein			B9II94	B9II94_POPTR Predicted protein OS=Populus trichocarpa GN=POPTRDRAFT_576373 PE=4 SV=1			PF03107.11|C1_2; PF07649.7|C1_3	IPR002219|Protein kinase C-like, phorbol ester/diacylglycerol binding; IPR004146|DC1; IPR011424|C1-like	GO:0047134|protein-disulfide reductase activity ; GO:0035556|intracellular signal transduction ; GO:0055114|oxidation-reduction process	5.04789	0.64166	0.893893	400.448	430.448	447.591	457.211	472.211	440.373	146.389	5.04789	10.4943	14	29	7.49289e-08	3.99515	2.79321	2.45674	4.73912	4.38618	4.23411	4.41884	4.33073	4.91265	3.24519	4.31749	4.7362	4.48488	3.54582	2.8622	0.0397871	-1.49065	-1.91909	0.98709
Gh_A02G0184	A02	-	2045435	2047145	AT4G14040	selenium-binding protein 2	Q93WN0	SEBP2_ARATH Selenium-binding protein 2 OS=Arabidopsis thaliana GN=SBP2 PE=2 SV=1	B9S3P4	B9S3P4_RICCO Selenium-binding protein, putative OS=Ricinus communis GN=RCOM_1552910 PE=4 SV=1	cel:F42G8.8	hypothetical protein ; K01090 protein phosphatase [EC:3.1.3.16]	PF05694.6|SBP56	IPR008826|Selenium-binding protein	GO:0008430|selenium binding	4.56652	1.32213	0.871739	342.326	372.326	389.469	399.089	414.089	382.251	132.429	4.56652	14.6524	14	29	1.54742e-09	3.86424	1.38644	3.35574	1.79181	2.97893	2.36712	4.84942	2.81341	3.55535	4.00125	1.38655	1.7346	3.80666	4.2485	3.06805	0.78284	-1.4982	0.314721	-1.12502
Gh_A02G0212	A02	-	2401172	2403360	AT3G09040	Pentatricopeptide repeat (PPR) superfamily protein	Q9MAT2	PPR10_ARATH Pentatricopeptide repeat-containing protein At1g04840 OS=Arabidopsis thaliana GN=PCMP-H64 PE=2 SV=1	F6GWJ6	F6GWJ6_VITVI Putative uncharacterized protein OS=Vitis vinifera GN=VIT_05s0029g01130 PE=4 SV=1			PF01535.15|PPR; PB000293|Pfam-B_293; PB004526|Pfam-B_4526; PF14432.1|DYW_deaminase; PF13041.1|PPR_2; PB010214|Pfam-B_10214	IPR002885|Pentatricopeptide repeat		3.46581	0.303548	0.974932	435.402	465.402	482.545	492.165	507.165	475.327	100.509	3.46581	71.4956	14	29	1.29405e-18	6.338	5.30165	5.83676	5.99976	5.40418	4.7185	5.9162	5.85984	5.84644	5.9772	5.84258	4.79027	6.63332	6.55536	5.83919	0.994363	-0.88824	0.0838212	0.379929
Gh_A02G0233	A02	-	2872834	2875989			P19246	NFH_MOUSE Neurofilament heavy polypeptide OS=Mus musculus GN=Nefh PE=1 SV=3			mmu:380684	Nefh; neurofilament, heavy polypeptide ; K04574 neurofilament heavy polypeptide	PB018025|Pfam-B_18025; PB003222|Pfam-B_3222; PB002125|Pfam-B_2125			2.20376	1.44804	0.938347	289.276	319.276	336.419	346.039	361.039	329.201	63.9091	2.20376	8.34324	14	29	9.06879e-07	2.19724	3.51651	3.69718	3.49651	2.3979	3.64632	4.14313	3.96398	3.61989	3.89182	3.79174	4.16925	3.93183	-0.405189	4.03424	-0.964443	0.149463	0.30201	0.132576
Gh_A02G0264	A02	-	3177157	3177498	AT5G59310	lipid transfer protein 4	Q43017	NLTP1_PRUDU Non-specific lipid-transfer protein 1 OS=Prunus dulcis PE=3 SV=1	F5A8C7	F5A8C7_9ROSI Non-specific lipid-transfer protein OS=Dimocarpus longan GN=LTP PE=3 SV=1			PF00234.17|Tryp_alpha_amyl	IPR000528|Plant lipid transfer protein/Par allergen; IPR016140|Bifunctional inhibitor/plant lipid transfer protein/seed storage helical domain	GO:0008289|lipid binding ; GO:0006869|lipid transport	27.6307	0.213179	0.985382	1267.91	1297.91	1315.05	1324.67	1339.67	1307.83	801.29	27.6307	65.1685	14	29	4.69485e-18	8.82404	8.51579	8.70295	9.02079	7.76656	8.62323	8.65759	8.91247	8.89293	8.97753	9.1266	8.90838	8.90928	7.44775	8.71678	0.338917	-0.325675	0.0778495	0.76312
Gh_A02G0297	A02	-	3538710	3539516	AT1G31710	Copper amine oxidase family protein	P49252	AMO_LENCU Primary amine oxidase (Fragment) OS=Lens culinaris PE=1 SV=3	B9HJX0	B9HJX0_POPTR Amine oxidase OS=Populus trichocarpa GN=POPTRDRAFT_766346 PE=2 SV=1	ppp:PHYPADRAFT_177807	hypothetical protein ; K00276 primary-amine oxidase [EC:1.4.3.21]	PF02728.11|Cu_amine_oxidN3; PF02727.11|Cu_amine_oxidN2	IPR000269|Copper amine oxidase; IPR015800|Copper amine oxidase, N2-terminal; IPR015802|Copper amine oxidase, N3-terminal	GO:0008131|primary amine oxidase activity ; GO:0005507|copper ion binding ; GO:0048038|quinone binding ; GO:0055114|oxidation-reduction process ; GO:0009308|amine metabolic process	3.58111	0.489857	0.938038	389.783	419.783	436.926	446.546	461.546	429.708	103.852	3.58111	18.3358	14	29	9.92744e-11	4.80675	3.30811	4.04888	5.071	5.22575	5.01286	3.33221	5.28658	5.02826	5.08965	5.0917	3.86423	4.99946	5.0814	5.16479	0.163293	-2.00925	-0.935366	0.546367
Gh_A02G0301	A02	+	3591480	3592916	AT2G18570	UDP-Glycosyltransferase superfamily protein	Q40287	UFOG5_MANES Anthocyanidin 3-O-glucosyltransferase 5 OS=Manihot esculenta GN=GT5 PE=1 SV=1	M5W740	M5W740_PRUPE Uncharacterized protein OS=Prunus persica GN=PRUPE_ppa005112mg PE=4 SV=1	ath:AT3G50740	UGT72E1 (UDP-glucosyl transferase 72E1); UDP-glycosyltransferase/ coniferyl-alcohol glucosyltransferase/ transferase, transferring glycosyl groups ; K12356 coniferyl-alcohol glucosyltransferase [EC:2.4.1.111]	PF00201.13|UDPGT	IPR002213|UDP-glucuronosyl/UDP-glucosyltransferase	GO:0008152|metabolic process ; GO:0016758|transferase activity, transferring hexosyl groups	28.5033	0.667248	0.870259	1166.67	1196.67	1213.81	1223.43	1238.43	1206.59	826.597	28.5033	23.3173	14	29	4.72514e-12	5.0626	6.88449	6.42595	4.79854	5.82008	6.54055	6.8773	4.98589	5.43081	5.68584	5.03261	6.99148	5.50126	5.33272	5.04665	-0.896622	1.44195	0.853377	-1.23556
Gh_A02G0318	A02	+	3816136	3816994	AT3G22600	Bifunctional inhibitor/lipid-transfer protein/seed storage 2S albumin superfamily protein	Q9ZQI8	NLTL2_ARATH Non-specific lipid-transfer protein-like protein At2g13820 OS=Arabidopsis thaliana GN=At2g13820 PE=1 SV=1	I3ST82	I3ST82_LOTJA Uncharacterized protein OS=Lotus japonicus PE=2 SV=1			PF14368.1|LTP_2	IPR000528|Plant lipid transfer protein/Par allergen; IPR016140|Bifunctional inhibitor/plant lipid transfer protein/seed storage helical domain	GO:0008289|lipid binding ; GO:0006869|lipid transport	8.08152	0.405796	0.901349	537.807	567.807	584.95	594.57	609.57	577.732	234.364	8.08152	19.8152	14	29	3.75405e-11	5.16669	5.52146	5.72902	4.00125	4.56435	5.31812	4.73912	4.65396	4.36522	4.74203	4.21459	5.72359	5.26957	4.1795	6.00141	0.348257	0.908084	1.23561	-1.49079
Gh_A02G0362	A02	-	4420441	4420758	AT4G14450		Q6NN02	Y4445_ARATH Uncharacterized protein At4g14450, chloroplastic OS=Arabidopsis thaliana GN=At4g14450 PE=2 SV=1	A5AF75	A5AF75_VITVI Putative uncharacterized protein OS=Vitis vinifera GN=VITISV_033484 PE=4 SV=1						8.98884	0.554132	0.903347	553.875	583.875	601.017	610.637	625.637	593.799	260.676	8.98884	7.12987	14	29	4.55386e-06	5.16479	5.30331	4.03129	5.48064	4.9675	3.28344	5.01507	4.96517	5.06681	5.10392	5.28658	5.15714	3.16407	5.03695	5.1299	0.493786	0.686814	-1.08575	0.933929
Gh_A02G0365	A02	+	4444211	4444924	AT4G14430	indole-3-butyric acid response 10	Q9WTK2	CDYL_MOUSE Chromodomain Y-like protein OS=Mus musculus GN=Cdyl PE=1 SV=1	M4EXE6	M4EXE6_BRARP Uncharacterized protein OS=Brassica rapa subsp. pekinensis GN=Bra033483 PE=4 SV=1	afm:AFUA_2G14850	enoyl-CoA hydratase/isomerase family protein (EC:4.2.-.-); K01743	PF00378.15|ECH	IPR001753|Crotonase superfamily	GO:0008152|metabolic process ; GO:0003824|catalytic activity	4.57373	0.28817	0.935897	454.759	484.759	501.902	511.522	526.522	494.684	132.638	4.57373	29.4861	14	29	2.22021e-13	5.52943	5.71043	4.98361	5.56196	5.88239	4.79303	5.37836	5.40568	5.76832	5.65716	5.57469	6.19577	4.18966	6.12176	6.03548	0.0192775	0.359748	-1.00746	0.080476
Gh_A02G0457	A02	-	6266130	6268142	AT5G18650	CHY-type/CTCHY-type/RING-type Zinc finger protein	Q9CR50	ZN363_MOUSE RING finger and CHY zinc finger domain-containing protein 1 OS=Mus musculus GN=Rchy1 PE=1 SV=1	M5XEG9	M5XEG9_PRUPE Uncharacterized protein OS=Prunus persica GN=PRUPE_ppa010024mg PE=4 SV=1	ath:AT5G18650	zinc finger (C3HC4-type RING finger) family protein ; K10144 ring finger and CHY zinc finger domain-containing protein 1	PF14599.1|zinc_ribbon_6; PF05495.7|zf-CHY; PF13639.1|zf-RING_2	IPR001841|Zinc finger, RING-type; IPR008913|Zinc finger, CHY-type; IPR017921|Zinc finger, CTCHY-type	GO:0005515|protein binding ; GO:0008270|zinc ion binding	4.78567	0.137408	0.901479	470.762	500.762	517.905	527.525	542.525	510.687	138.784	4.78567	21.0542	14	29	1.74269e-11	5.79808	6.11516	5.99063	5.71922	5.68358	5.36598	5.85124	5.94542	5.09375	5.44097	6.07611	5.21131	5.80111	5.17991	6.27382	0.258785	1.12255	0.78332	0.043947
Gh_A02G0543	A02	-	8134355	8135002	AT3G12440	Polynucleotidyl transferase, ribonuclease H-like superfamily protein	Q84LH3	WEX_ARATH Werner Syndrome-like exonuclease OS=Arabidopsis thaliana GN=WEX PE=1 SV=1	Q5JND6	Q5JND6_ORYSJ Os01g0737600 protein OS=Oryza sativa subsp. japonica GN=OSJNBb0021A09.18 PE=4 SV=1	tgu:100224252	similar to Werner syndrome ; K10900 werner syndrome ATP-dependent helicase [EC:3.6.1.-]	PF01612.15|DNA_pol_A_exo1	IPR002562|3'-5' exonuclease domain	GO:0008408|3'-5' exonuclease activity ; GO:0005622|intracellular ; GO:0006139|nucleobase-containing compound metabolic process ; GO:0003676|nucleic acid binding	3.73644	0.430692	0.82447	354.667	384.667	401.81	411.43	426.43	394.592	108.357	3.73644	12.32	14	29	1.20143e-08	3.8712	3.75342	3.60187	4.00733	3.69718	3.2452	2.73005	3.06027	4.45435	4.15366	4.35243	2.83321	3.34407	4.29046	4.91265	0.186471	-0.000643972	-0.241399	0.40273
Gh_A02G0570	A02	+	8778126	8781819	AT4G29510	arginine methyltransferase 11	Q0J2C6	ANM1_ORYSJ Probable protein arginine N-methyltransferase 1 OS=Oryza sativa subsp. japonica GN=PRMT1 PE=2 SV=1	I1KJU4	I1KJU4_SOYBN Uncharacterized protein OS=Glycine max PE=4 SV=1	pop:POPTR_418476	PtrRMT902; arginine methyltransferease ; K11434 protein arginine N-methyltransferase 1 [EC:2.1.1.-]	PB001639|Pfam-B_1639; PB009220|Pfam-B_9220	IPR025799|Protein arginine N-methyltransferase	GO:0008168|methyltransferase activity ; GO:0006479|protein methylation	2.27802	0.434133	0.823987	278.853	308.853	325.996	335.616	350.616	318.778	66.0626	2.27802	6.5248	14	29	1.09073e-05	3.46574	2.51231	2.6856	2.75154	3.59274	2.07944	2.51231	3.52636	3.4761	3.57422	3.48636	3.56483	1.73461	3.04452	2.63906	0.805579	-0.763962	-0.478681	-0.370141
Gh_A02G0825	A02	+	19368796	19370613	AT3G12210	DNA binding			M5XSQ2	M5XSQ2_PRUPE Uncharacterized protein OS=Prunus persica GN=PRUPE_ppa011235mg PE=4 SV=1	ani:AN1337.2	hypothetical protein ; K11370 ADA HAT complex component 1				3.22677	0.272298	0.751535	336.251	366.251	383.393	393.013	408.013	376.176	93.5763	3.22677	7.01323	14	29	5.36839e-06	4.16925	3.57422	3.43399	3.10609	4.17439	3.33221	4.18965	4.02535	2.94444	3.69719	3.58352	4.2485	2.90872	3.52636	3.27715	1.20794	-0.0836042	-0.387974	-1.09971
Gh_A02G0843	A02	-	20943293	20946065	AT2G29190	pumilio 2	Q9LVC3	PUM12_ARATH Pumilio homolog 12 OS=Arabidopsis thaliana GN=APUM12 PE=2 SV=2	B9GNR9	B9GNR9_POPTR Predicted protein OS=Populus trichocarpa GN=POPTRDRAFT_754933 PE=4 SV=1			PF00806.14|PUF	IPR001313|Pumilio RNA-binding repeat	GO:0003723|RNA binding	3.41894	0.10207	0.867944	410.101	440.101	457.244	466.864	481.864	450.026	99.1491	3.41894	15.1612	14	29	1.02546e-09	5.02826	5.04986	4.83363	5.08347	4.99043	5.21131	4.81218	5.66758	5.46806	5.44817	5.29665	5.16288	4.66658	5.33914	5.77144	-0.509815	-0.441158	-1.12846	-0.334302
Gh_A02G1613	A02	+	82611942	82620393	AT4G36360	beta-galactosidase 3	Q9SCV9	BGAL3_ARATH Beta-galactosidase 3 OS=Arabidopsis thaliana GN=BGAL3 PE=1 SV=1	D7SP52	D7SP52_VITVI Beta-galactosidase OS=Vitis vinifera GN=VIT_04s0023g02690 PE=2 SV=1	ath:AT3G52840	BGAL2; BGAL2 (beta-galactosidase 2); beta-galactosidase ; K01190 beta-galactosidase [EC:3.2.1.23]	PB000406|Pfam-B_406; PB010066|Pfam-B_10066; PF01301.14|Glyco_hydro_35; PF02140.13|Gal_Lectin; PB000541|Pfam-B_541	IPR000922|D-galactoside/L-rhamnose binding SUEL lectin domain; IPR001944|Glycoside hydrolase, family 35; IPR019801|Glycoside hydrolase, family 35, conserved site	GO:0030246|carbohydrate binding ; GO:0004553|hydrolase activity, hydrolyzing O-glycosyl compounds ; GO:0005975|carbohydrate metabolic process	19.1048	0.535925	0.991548	1020.04	1050.04	1067.18	1076.8	1091.8	1059.96	554.038	19.1048	253.371	14	29	2.10279e-26	8.28577	9.10075	8.92926	7.71557	9.0297	8.93538	9.13938	9.16339	7.38254	7.79565	7.53494	7.37567	8.86239	9.13558	7.45124	-0.137479	0.94631	0.718257	-0.895743
Gh_A02G1632	A02	-	82759763	82761501	AT3G51220	Plant protein of unknown function (DUF827)	O48822	Y2794_ARATH WEB family protein At2g17940 OS=Arabidopsis thaliana GN=At2g17940 PE=2 SV=1	A5C2L5	A5C2L5_VITVI Putative uncharacterized protein OS=Vitis vinifera GN=VITISV_031851 PE=4 SV=1						4.8473	0.614244	0.805879	369.852	399.852	416.995	426.615	441.615	409.777	140.572	4.8473	7.79312	14	29	1.84532e-06	3.4012	3.99514	3.71357	2.77298	3.76892	3.76893	2.26868	2.42775	3.59274	4.09988	2.33538	3.53612	4.63796	3.86423	4.18205	-0.124777	0.700157	0.309085	-0.997322
Gh_A02G1644	A02	+	82853801	82861856	AT5G66150	Glycosyl hydrolase family 38 protein	Q8VHC8	MA2B1_CAVPO Lysosomal alpha-mannosidase OS=Cavia porcellus GN=MAN2B1 PE=1 SV=1	M5VTF5	M5VTF5_PRUPE Uncharacterized protein OS=Prunus persica GN=PRUPE_ppa021513mg PE=4 SV=1	vvi:100259071	hypothetical protein LOC100259071 ; K01191 alpha-mannosidase [EC:3.2.1.24]	PF07748.8|Glyco_hydro_38C; PF01074.17|Glyco_hydro_38; PF09261.6|Alpha-mann_mid	IPR000602|Glycoside hydrolase family 38, N-terminal domain; IPR011682|Glycosyl hydrolase family 38, C-terminal; IPR015341|Glycoside hydrolase, family 38, central domain	GO:0006013|mannose metabolic process ; GO:0004553|hydrolase activity, hydrolyzing O-glycosyl compounds ; GO:0015923|mannosidase activity ; GO:0008270|zinc ion binding ; GO:0005975|carbohydrate metabolic process ; GO:0004559|alpha-mannosidase activity	5.23419	0.788085	0.962738	464.585	494.585	511.728	521.348	536.348	504.51	151.791	5.23419	370.271	14	29	9.03944e-29	4.94639	5.19481	5.03911	4.80129	7.88633	5.81413	5.02169	5.07309	4.93207	4.86239	4.47734	5.25227	6.34564	4.2244	4.89784	-0.345223	-0.0639193	-0.240226	-0.509545
Gh_A02G1674	A02	+	83053172	83057736	AT4G35790	phospholipase D delta	Q9C5Y0	PLDD1_ARATH Phospholipase D delta OS=Arabidopsis thaliana GN=PLDDELTA PE=1 SV=2	Q8H1T9	Q8H1T9_GOSHI Phospholipase D OS=Gossypium hirsutum PE=2 SV=1	ath:AT2G42010	PLDBETA1 (PHOSPHOLIPASE D BETA 1); phospholipase D ; K01115 phospholipase D [EC:3.1.4.4]	PF12357.3|PLD_C; PB007094|Pfam-B_7094; PF00614.17|PLDc; PB010767|Pfam-B_10767; PB015586|Pfam-B_15586; PF00168.25|C2	IPR000008|C2 calcium-dependent membrane targeting; IPR001736|Phospholipase D/Transphosphatidylase; IPR015679|Phospholipase D family; IPR018029|C2 membrane targeting protein; IPR024632|Phospholipase D, C-terminal	GO:0008152|metabolic process ; GO:0005515|protein binding ; GO:0003824|catalytic activity	24.8605	0.365023	0.926803	1091.11	1121.11	1138.25	1147.87	1162.87	1131.03	720.954	24.8605	41.0839	14	29	2.63478e-15	6.61159	7.68754	6.51816	5.95584	6.25767	6.41945	7.26356	6.15557	5.9923	6.61473	5.71373	5.71263	6.2519	6.65157	7.58477	0.193992	1.95007	0.0415033	-0.876284
Gh_A02G1695	A02	+	83161752	83166344	AT4G35640	serine acetyltransferase 3;2	Q8W2B8	SAT4_ARATH Serine acetyltransferase 4 OS=Arabidopsis thaliana GN=SAT4 PE=1 SV=1	M5VVC1	M5VVC1_PRUPE Uncharacterized protein (Fragment) OS=Prunus persica GN=PRUPE_ppa021964mg PE=4 SV=1	pop:POPTR_818359	hypothetical protein ; K00640 serine O-acetyltransferase [EC:2.3.1.30]	PF00132.19|Hexapep; PB015985|Pfam-B_15985; PB004136|Pfam-B_4136; PF06426.9|SATase_N	IPR001451|Bacterial transferase hexapeptide repeat; IPR010493|Serine acetyltransferase, N-terminal; IPR018357|Hexapeptide transferase, conserved site	GO:0009001|serine O-acetyltransferase activity ; GO:0006535|cysteine biosynthetic process from serine ; GO:0016740|transferase activity ; GO:0005737|cytoplasm	3.15998	0.379274	0.889568	351.996	381.996	399.138	408.758	423.758	391.921	91.6394	3.15998	6.91452	14	29	6.1791e-06	4.19971	4.39445	4.48864	4.36097	4.57471	4.38203	4.20966	3.71357	4.35671	2.42775	4.15888	4.42684	4.30856	3.10608	4.37576	0.170964	0.501428	0.66125	0.444619
Gh_A02G1800	scaffold450_A02	+	5913	6856	AT3G16240	delta tonoplast integral protein	Q41951	TIP21_ARATH Aquaporin TIP2-1 OS=Arabidopsis thaliana GN=TIP2-1 PE=1 SV=2	Q39800	Q39800_GOSHI Delta-tonoplast intrinsic protein OS=Gossypium hirsutum PE=2 SV=1	ath:AT3G16240	DELTA-TIP (delta tonoplast integral protein); water channel ; K09873 aquaporin TIP	PF00230.15|MIP	IPR000425|Major intrinsic protein; IPR022357|Major intrinsic protein, conserved site	GO:0016020|membrane ; GO:0006810|transport ; GO:0005215|transporter activity	53.5749	0.175633	0.608722	1857.65	1887.65	1904.79	1914.41	1929.41	1897.57	1553.67	53.5749	3.32003	14	29	0.0030714	6.2239	6.17934	6.27099	6.31957	6.57508	5.86174	6.36073	6.2474	6.08753	6.05444	5.64072	6.29957	6.91968	5.66643	6.52576	0.0250426	-0.108231	0.165878	0.311167
Gh_A02G1802	scaffold451_A02	+	146377	152363	AT1G52190	Major facilitator superfamily protein	Q9M817	PTR6_ARATH Probable peptide transporter At1g52190 OS=Arabidopsis thaliana GN=At1g52190 PE=1 SV=1	B9RQI9	B9RQI9_RICCO Nitrate transporter, putative OS=Ricinus communis GN=RCOM_1493010 PE=3 SV=1	vvi:100255930	hypothetical protein LOC100255930 ; K03305 proton-dependent oligopeptide transporter, POT family	PF00854.16|PTR2	IPR000109|Proton-dependent oligopeptide transporter family	GO:0016020|membrane ; GO:0006810|transport ; GO:0005215|transporter activity	10.7776	0.254174	0.935269	664.185	694.185	711.328	720.948	735.948	704.11	312.549	10.7776	33.746	14	29	3.70842e-14	6.03229	6.79906	6.27852	5.36286	6.45362	6.40633	5.67675	6.56009	5.67675	6.20792	5.45532	6.54917	7.10387	6.03468	6.05209	-0.292342	1.2607	0.206392	-1.64823
Gh_A03G0096	A03	+	1429690	1432937	AT1G12110	nitrate transporter 1.1	Q05085	PTR7_ARATH Nitrate transporter 1.1 OS=Arabidopsis thaliana GN=NRT1.1 PE=1 SV=1	B9GVH0	B9GVH0_POPTR Predicted protein OS=Populus trichocarpa GN=POPTRDRAFT_554200 PE=2 SV=1	ppp:PHYPADRAFT_189464	hypothetical protein ; K03305 proton-dependent oligopeptide transporter, POT family	PB000780|Pfam-B_780; PF00854.16|PTR2	IPR000109|Proton-dependent oligopeptide transporter family; IPR018456|PTR2 family proton/oligopeptide symporter, conserved site	GO:0016020|membrane ; GO:0006810|transport ; GO:0006857|oligopeptide transport; GO:0005215|transporter activity	7.67425	0.401421	0.567679	445.756	475.756	492.899	502.519	517.519	485.681	222.553	7.67425	5.1114	14	29	0.00010393	3.13549	2.48513	3.45526	3.1355	3.63764	2.75154	3.19185	3.01226	2.89038	2.99573	3.34404	3.82137	3.04453	2.90877	4.74937	-0.189306	-1.39914	0.405546	-0.189288
Gh_A03G0201	A03	+	3106378	3106986	AT2G30330	GCN5L1 family protein	O22929	BL1S1_ARATH Biogenesis of lysosome-related organelles complex 1 subunit 1 OS=Arabidopsis thaliana GN=BLOS1 PE=1 SV=1	B9RVF7	B9RVF7_RICCO Putative uncharacterized protein OS=Ricinus communis GN=RCOM_1135500 PE=4 SV=1			PF06320.8|GCN5L1	IPR009395|GCN5-like 1		6.02824	0.407891	0.927211	474.365	504.365	521.508	531.128	546.128	514.29	174.819	6.02824	16.2253	14	29	4.49413e-10	5.0876	3.98898	5.37682	5.21131	5.31156	4.22926	5.41165	5.07517	5.58099	5.39816	5.38907	3.99514	4.17439	3.98279	5.42274	0.284593	-1.46646	0.745581	0.481771
Gh_A03G0211	A03	-	3207405	3207863	AT1G06980				M5WKE6	M5WKE6_PRUPE Uncharacterized protein OS=Prunus persica GN=PRUPE_ppa012908mg PE=4 SV=1			PF14009.1|DUF4228	IPR025322|Protein of unknown function DUF4228, plant		3.88205	0.263575	0.678375	349.549	379.549	396.692	406.312	421.312	389.474	112.579	3.88205	5.93011	14	29	2.70828e-05	3.72167	3.42318	3.65498	3.24519	4.37366	3.24519	2.89037	3.32023	3.21898	3.91867	3.98898	3.55535	3.42318	2.96184	4.28359	0.391301	-0.282549	0.240744	-0.684346
Gh_A03G0229	A03	+	3533421	3542167	AT2G30080	ZIP metal ion transporter family	O64738	ZIP6_ARATH Zinc transporter 6, chloroplastic OS=Arabidopsis thaliana GN=ZIP6 PE=3 SV=1	B9HND0	B9HND0_POPTR ZIP transporter OS=Populus trichocarpa GN=POPTRDRAFT_767821 PE=4 SV=1			PF02535.17|Zip	IPR003689|Zinc/iron permease	GO:0016020|membrane ; GO:0055085|transmembrane transport ; GO:0046873|metal ion transmembrane transporter activity ; GO:0030001|metal ion transport	5.95242	0.59616	0.88988	451.267	481.267	498.41	508.03	523.03	491.192	172.62	5.95242	27.5146	14	29	5.51127e-13	4.12713	5.61069	5.43663	3.70554	4.34813	5.08347	3.57424	4.23411	3.96398	4.09434	3.95763	5.22932	3.7612	5.63954	5.18459	-0.541527	1.45247	1.21852	-1.10817
Gh_A03G0233	A03	-	3578942	3580283	AT1G07120		Q9LI74	CHUP1_ARATH Protein CHUP1, chloroplastic OS=Arabidopsis thaliana GN=CHUP1 PE=1 SV=1	B9HND5	B9HND5_POPTR Predicted protein OS=Populus trichocarpa GN=POPTRDRAFT_1087631 PE=4 SV=1			PF08961.5|DUF1875; PB016950|Pfam-B_16950	IPR015056|Protein of unknown function DUF1875		5.19585	0.281365	0.953686	489.942	519.942	537.084	546.704	561.704	529.867	150.68	5.19585	39.602	14	29	4.3294e-15	5.99479	6.14275	6.22324	5.93225	5.27641	6.47286	5.79909	6.07688	4.65713	5.45959	5.42642	6.48158	5.21855	6.09131	6.41999	0.281958	0.560202	0.711553	0.164337
Gh_A03G0234	A03	-	3584496	3587113	AT2G30500	Kinase interacting (KIP1-like) family protein			B9SD87	B9SD87_RICCO RAB6-interacting protein, putative OS=Ricinus communis GN=RCOM_1165000 PE=4 SV=1	mdo:100011544	similar to laminin alpha 3 splice variant b1 ; K06240 laminin, alpha 3	PF07765.7|KIP1	IPR011684|KIP1-like		8.68703	2.56672	0.88398	554.795	584.795	601.937	611.557	626.557	594.72	251.924	8.68703	20.1068	14	29	3.12232e-11	4.73327	5.50804	5.52943	4.94876	3.78419	5.92068	4.84681	4.86239	1.67401	3.89182	2.3979	5.69148	1.20424	5.60212	5.88749	0.195401	0.698202	0.712084	0.335247
Gh_A03G0325	A03	+	5836953	5837911	AT4G01470	tonoplast intrinsic protein 1;3	O82598	TIP13_ARATH Aquaporin TIP1-3 OS=Arabidopsis thaliana GN=TIP1-3 PE=1 SV=1	B9SYP9	B9SYP9_RICCO Tonoplast intrinsic protein, putative OS=Ricinus communis GN=RCOM_0788390 PE=3 SV=1	ath:AT4G01470	GAMMA-TIP3/TIP1;3 (tonoplast intrinsic protein 1;3); water channel ; K09873 aquaporin TIP	PF00230.15|MIP	IPR000425|Major intrinsic protein; IPR022357|Major intrinsic protein, conserved site	GO:0016020|membrane ; GO:0006810|transport ; GO:0005215|transporter activity	47.6567	0.414981	0.987014	1840.9	1870.9	1888.04	1897.66	1912.66	1880.82	1382.04	47.6567	126.25	14	29	4.34927e-22	8.90508	8.10792	9.25566	7.96137	8.35781	8.19607	7.5468	7.93057	9.08855	8.7815	9.01205	7.73703	9.17847	9.45004	9.60892	0.44619	-0.750492	0.972476	-0.970491
Gh_A03G0328	A03	+	5866285	5868173	AT5G59790	Domain of unknown function (DUF966)			M5VZ70	M5VZ70_PRUPE Uncharacterized protein OS=Prunus persica GN=PRUPE_ppa005864mg PE=4 SV=1			PF06136.8|DUF966	IPR010369|Protein of unknown function DUF966		5.4982	0.644571	0.877082	407.102	437.102	454.245	463.865	478.865	447.027	159.448	5.4982	19.9517	14	29	3.44283e-11	3.61092	3.13549	3.24521	4.49238	4.97443	5.1299	3.44468	4.77912	3.17806	3.29584	3.49652	3.61989	5.0647	3.45526	3.19867	-0.343484	-0.96247	-0.819628	0.804144
Gh_A03G0386	A03	-	7338513	7339473	AT3G53990	Adenine nucleotide alpha hydrolases-like superfamily protein	Q8LGG8	USPAL_ARATH Universal stress protein A-like protein OS=Arabidopsis thaliana GN=At3g01520 PE=1 SV=2	B0YQX0	B0YQX0_GOSAR Universal stress protein 1 OS=Gossypium arboreum GN=USP1 PE=2 SV=1			PF00582.21|Usp	IPR006015|Universal stress protein A; IPR006016|UspA	GO:0006950|response to stress	74.9894	1.90929	0.984681	2536.66	2566.66	2583.8	2593.42	2608.42	2576.58	2174.69	74.9894	91.953	14	29	3.82082e-20	6.9979	6.08829	8.23739	5.85507	9.05963	9.26439	6.40853	9.16157	5.92959	8.62215	6.55013	9.14053	8.51992	6.06146	5.98645	-0.327794	-0.97462	0.55361	-1.14046
Gh_A03G0427	A03	+	8964563	8968315	AT1G07290	golgi nucleotide sugar transporter 2	Q84L09	GONS2_ARATH GDP-mannose transporter GONST2 OS=Arabidopsis thaliana GN=GONST2 PE=2 SV=1	B9SHZ3	B9SHZ3_RICCO GDP-mannose transporter, putative OS=Ricinus communis GN=RCOM_0611560 PE=4 SV=1						4.72639	0.480849	0.942247	422.313	452.313	469.456	479.076	494.076	462.238	137.065	4.72639	16.9899	14	29	2.55376e-10	4.93687	3.59274	4.68521	5.35816	3.96398	3.53612	4.93687	3.71357	5.02169	5.01507	5.07933	3.50656	5.22036	4.89535	5.04019	0.540185	-1.42185	0.172842	1.15514
Gh_A03G0459	A03	-	10079748	10088143	AT5G63420	RNA-metabolising metallo-beta-lactamase family protein	P54122	RNJ_CORGL Ribonuclease J OS=Corynebacterium glutamicum (strain ATCC 13032 / DSM 20300 / JCM 1318 / LMG 3730 / NCIMB 10025) GN=Cgl1970 PE=3 SV=2	F6GST5	F6GST5_VITVI Putative uncharacterized protein OS=Vitis vinifera GN=VIT_17s0000g01640 PE=4 SV=1	ppp:PHYPADRAFT_10739	hypothetical protein ; K07021	PF13837.1|Myb_DNA-bind_4; PF00753.22|Lactamase_B; PB011995|Pfam-B_11995; PF07521.7|RMMBL	IPR001279|Beta-lactamase-like; IPR004613|Ribonuclease J; IPR011108|RNA-metabolising metallo-beta-lactamase; IPR017877|Myb-like domain	GO:0046872|metal ion binding ; GO:0003723|RNA binding ; GO:0016787|hydrolase activity ; GO:0016788|hydrolase activity, acting on ester bonds	6.97575	0.877625	0.967996	510.581	540.581	557.724	567.344	582.344	550.506	202.297	6.97575	80.4982	14	29	2.46965e-19	6.49426	4.29955	6.55013	4.44657	5.39059	4.35243	5.743	4.33947	4.55738	6.4552	4.56087	6.58387	4.60183	4.38618	4.66815	1.42371	-0.92159	1.48341	-0.764487
Gh_A03G0507	A03	-	12205392	12208876	AT1G12240	Glycosyl hydrolases family 32 protein	P29000	INVA_SOLLC Acid beta-fructofuranosidase OS=Solanum lycopersicum GN=TIV1 PE=2 SV=1	D5FW81	D5FW81_GOSHI Vacuolar invertase 2 OS=Gossypium hirsutum GN=vacInv2 PE=3 SV=1	pop:POPTR_817289	hypothetical protein ; K01193 beta-fructofuranosidase [EC:3.2.1.26]	PF11837.3|DUF3357; PF08244.7|Glyco_hydro_32C; PF00251.15|Glyco_hydro_32N	IPR001362|Glycoside hydrolase, family 32; IPR013148|Glycosyl hydrolase family 32, N-terminal; IPR013189|Glycosyl hydrolase family 32, C-terminal; IPR021792|Beta-fructofuranosidase	GO:0004553|hydrolase activity, hydrolyzing O-glycosyl compounds ; GO:0005975|carbohydrate metabolic process ; GO:0004575|sucrose alpha-glucosidase activity ; GO:0004564|beta-fructofuranosidase activity	14.3574	7.08621	0.985046	767.181	797.181	814.324	823.944	838.944	807.106	416.364	14.3574	38.4367	14	29	6.47703e-15	7.75548	7.79097	7.87866	1.99278	7.98798	7.86263	6.85857	7.97705	2.16079	7.86634	7.99013	8.03582	1.73461	2.12029	8.24433	0.546997	0.560187	0.592779	-1.59484
Gh_A03G0630	A03	-	17632211	17640213	AT1G18610	Galactose oxidase/kelch repeat superfamily protein	P87061	TEA1_SCHPO Tip elongation aberrant protein 1 OS=Schizosaccharomyces pombe (strain 972 / ATCC 24843) GN=tea1 PE=1 SV=1	M5WT64	M5WT64_PRUPE Uncharacterized protein OS=Prunus persica GN=PRUPE_ppa002997mg PE=4 SV=1	nve:NEMVE_v1g100198	hypothetical protein ; K10317 F-box protein 42	PF13415.1|Kelch_3; PF13418.1|Kelch_4	IPR006652|Kelch repeat type 1	GO:0005515|protein binding	11.9776	0.146155	0.700754	661.97	691.97	709.113	718.733	733.733	701.895	347.35	11.9776	4.40325	14	29	0.000366634	5.586	4.86497	5.29498	5.41016	5.60212	5.81711	5.64309	5.4848	5.19111	5.67903	5.31485	4.67594	5.7214	5.73118	5.3845	0.491692	-1.73452	-0.406846	-0.0512284
Gh_A03G0673	A03	-	21976385	21977399	AT1G19000	Homeodomain-like superfamily protein	Q2V9B0	MY1R1_SOLTU Transcription factor MYB1R1 OS=Solanum tuberosum PE=2 SV=1	B9R903	B9R903_RICCO DNA binding protein, putative OS=Ricinus communis GN=RCOM_1512870 PE=4 SV=1	ddi:DDB_0220617	mybH; SWIRM domain-containing protein ; K11865 protein MYSM1	PF00249.26|Myb_DNA-binding	IPR001005|SANT/Myb domain; IPR017930|Myb domain	GO:0003682|chromatin binding	5.6465	0.161735	0.931619	501.391	531.391	548.534	558.154	573.154	541.316	163.749	5.6465	28.3108	14	29	3.79152e-13	6.02747	6.31837	6.10405	5.33754	6.05522	5.50533	5.38755	6.04973	6.32794	5.59347	5.37528	5.51074	6.42918	5.65716	5.32788	0.568067	1.29598	0.759681	-1.15839
Gh_A03G0885	A03	-	56794871	56796095	AT2G03090	expansin A15	O80622	EXP15_ARATH Expansin-A15 OS=Arabidopsis thaliana GN=EXPA15 PE=2 SV=2	Q8LKJ8	Q8LKJ8_GOSHI Alpha-expansin (Precursor) OS=Gossypium hirsutum GN=Exp6 PE=3 SV=1			PF03330.13|DPBB_1; PF01357.16|Pollen_allerg_1	IPR002963|Expansin; IPR007112|Expansin/pollen allergen, DPBB domain; IPR007117|Expansin, cellulose-binding-like domain; IPR007118|Expansin/Lol pI; IPR009009|RlpA-like double-psi beta-barrel domain	GO:0009664|plant-type cell wall organization ; GO:0005576|extracellular region	5.14536	0.143506	0.952704	500.651	530.651	547.794	557.414	572.414	540.576	149.215	5.14536	19.296	14	29	5.24235e-11	6.02667	5.88146	6.20051	6.49274	6.2691	6.42649	6.2691	6.57042	6.23114	6.23767	6.1506	4.95112	6.191	6.21127	6.00389	-0.304764	-0.692251	0.159126	0.93896
Gh_A03G0944	A03	+	60522384	60523564	AT1G68850	Peroxidase superfamily protein	Q96519	PER11_ARATH Peroxidase 11 OS=Arabidopsis thaliana GN=PER11 PE=1 SV=1	M5XC68	M5XC68_PRUPE Uncharacterized protein OS=Prunus persica GN=PRUPE_ppa023689mg PE=4 SV=1	ath:AT1G68850	peroxidase, putative ; K00430 peroxidase [EC:1.11.1.7]	PF00141.18|peroxidase	IPR000823|Plant peroxidase; IPR002016|Haem peroxidase, plant/fungal/bacterial; IPR019793|Peroxidases heam-ligand binding site; IPR019794|Peroxidase, active site	GO:0006979|response to oxidative stress ; GO:0020037|heme binding ; GO:0004601|peroxidase activity ; GO:0055114|oxidation-reduction process	3.56996	0.122706	0.796763	391.85	421.85	438.992	448.612	463.612	431.774	103.529	3.56996	10.4551	14	29	7.81373e-08	4.33511	4.91998	4.70351	4.88784	4.29955	4.62497	4.50719	4.40672	5.03044	4.50351	5.01286	4.28588	4.52179	5.05412	5.39816	-1.08873	0.659036	0.0121459	0.562989
Gh_A03G1125	A03	+	81332404	81333204	AT3G48140	B12D protein			I1MYJ0	I1MYJ0_SOYBN Uncharacterized protein OS=Glycine max PE=4 SV=1			PF06522.6|B12D	IPR010530|NADH-ubiquinone reductase complex 1 MLRQ subunit		6.98623	0.313878	0.938468	527.368	557.368	574.51	584.13	599.13	567.293	202.601	6.98623	25.8942	14	29	1.2172e-12	5.17238	5.82895	5.29163	5.73979	5.13187	5.51343	4.84419	4.55036	5.86835	5.69709	6.23767	4.64439	6.04816	6.04263	6.26815	-0.628749	0.541059	-0.416277	0.382215
Gh_A03G1169	A03	-	83703777	83704193	ATMG01190	ATP synthase subunit 1	P18260	ATPAM_HELAN ATP synthase subunit alpha, mitochondrial OS=Helianthus annuus GN=ATPA PE=3 SV=1	M1G679	M1G679_GOSHI ATP synthase subunit alpha (Fragment) OS=Gossypium hirsutum GN=atp1 PE=2 SV=1	ath:AT2G07698	ATP synthase alpha chain, mitochondrial, putative ; K02132 F-type H+-transporting ATPase subunit alpha [EC:3.6.3.14]	PB000029|Pfam-B_29; PF02874.18|ATP-synt_ab_N	IPR004100|ATPase, alpha/beta subunit, N-terminal	GO:0046034|ATP metabolic process ; GO:0015992|proton transport	39.2302	0.371117	0.889589	1512.96	1542.96	1560.1	1569.72	1584.72	1552.88	1137.68	39.2302	15.0705	14	29	1.10255e-09	7.15618	7.00155	6.26086	6.09432	7.00911	7.02108	7.19943	5.88425	6.27414	6.8645	6.09357	7.26543	5.57215	6.04184	5.70044	1.11063	0.85053	-0.395413	-0.675547
Gh_A03G1185	A03	-	84802835	84807388	AT3G26590	MATE efflux family protein	Q9LYT3	TT12_ARATH Protein TRANSPARENT TESTA 12 OS=Arabidopsis thaliana GN=TT12 PE=2 SV=1	F6H7X6	F6H7X6_VITVI Putative uncharacterized protein OS=Vitis vinifera GN=VIT_00s0225g00050 PE=4 SV=1			PB018407|Pfam-B_18407; PF01554.13|MatE	IPR002528|Multi antimicrobial extrusion protein	GO:0016020|membrane ; GO:0055085|transmembrane transport ; GO:0015238|drug transmembrane transporter activity ; GO:0015297|antiporter activity ; GO:0006855|drug transmembrane transport	3.72668	0.174225	0.879846	398.264	428.264	445.407	455.027	470.027	438.189	108.074	3.72668	17.4269	14	29	1.86646e-10	4.50719	4.89285	5.30496	4.84681	4.98132	4.5326	5.21494	4.49981	4.61181	4.84681	4.57814	5.62642	3.98279	4.70351	5.02059	-0.761844	0.208332	1.24504	0.0925034
Gh_A03G1195	A03	+	85708736	85710612	AT1G60770	Tetratricopeptide repeat (TPR)-like superfamily protein	O22714	PPR86_ARATH Pentatricopeptide repeat-containing protein At1g60770 OS=Arabidopsis thaliana GN=At1g60770 PE=2 SV=1	F6H851	F6H851_VITVI Putative uncharacterized protein OS=Vitis vinifera GN=VIT_00s0394g00020 PE=4 SV=1			PF01535.15|PPR; PF13041.1|PPR_2	IPR002885|Pentatricopeptide repeat		4.26948	0.232945	0.981073	494.67	524.67	541.813	551.433	566.433	534.595	123.815	4.26948	106.019	14	29	5.14466e-21	6.98964	6.62052	6.98286	6.13485	7.03615	6.08528	7.03849	7.04868	5.9567	7.19043	6.15061	7.12152	6.03708	6.10182	6.18929	0.842463	0.0853226	0.828556	-0.910909
Gh_A03G1248	A03	-	88314876	88317039	AT1G70210	CYCLIN D1;1	P42751	CCD11_ARATH Cyclin-D1-1 OS=Arabidopsis thaliana GN=CYCD1-1 PE=1 SV=3	A8Y903	A8Y903_POPTR D1-type cyclin OS=Populus trichocarpa GN=CYCD1;2 PE=2 SV=1	ath:AT1G77390	CYCA1;2 (CYCLIN A1;2); cyclin-dependent protein kinase regulator ; K06627 cyclin A	PF02984.14|Cyclin_C; PF00134.18|Cyclin_N	IPR004367|Cyclin, C-terminal domain; IPR006671|Cyclin, N-terminal; IPR013763|Cyclin-like	GO:0005634|nucleus	2.31642	0.132401	0.927712	367.953	397.953	415.095	424.715	439.715	407.878	67.1762	2.31642	20.9098	14	29	1.90185e-11	5.23821	4.94164	4.66344	4.94876	5.28151	5.22216	4.90032	4.48112	5.37836	5.03479	5.17048	4.65713	4.29955	5.44386	5.54518	0.616296	-0.198045	-0.961951	-0.178501
Gh_A03G1310	A03	-	90899849	90906843	AT1G66880	Protein kinase superfamily protein	P0C5E2	Y1839_ARATH Probable serine/threonine-protein kinase At1g18390 OS=Arabidopsis thaliana GN=At1g18390 PE=1 SV=2	B9SLZ8	B9SLZ8_RICCO Wall-associated kinase, putative OS=Ricinus communis GN=RCOM_1310660 PE=4 SV=1	osa:4337593	Os05g0110900; hypothetical protein ; K00924	PF00069.20|Pkinase; PF14380.1|WAK_assoc; PF13947.1|GUB_WAK_bind; PB003458|Pfam-B_3458	IPR000719|Protein kinase domain; IPR002290|Serine/threonine- / dual specificity protein kinase, catalytic domain; IPR008271|Serine/threonine-protein kinase, active site; IPR017441|Protein kinase, ATP binding site; IPR020635|Tyrosine-protein kinase, catalytic domain; IPR025287|Wall-associated receptor kinase galacturonan-binding domain	GO:0004713|protein tyrosine kinase activity; GO:0005524|ATP binding ; GO:0004674|protein serine/threonine kinase activity ; GO:0030247|polysaccharide binding ; GO:0004672|protein kinase activity ; GO:0006468|protein phosphorylation	3.57106	0.597372	0.89641	359.665	389.665	406.807	416.427	431.427	399.59	103.561	3.57106	8.82855	14	29	4.97698e-07	4.27203	3.20546	3.35574	4.26268	4.33947	4.36097	4.19469	3.96398	4.09434	3.71357	4.53618	1.73463	4.11632	4.76502	4.44852	0.422436	-1.01039	-0.80851	0.409881
Gh_A03G1323	A03	-	91153713	91159387	AT1G15170	MATE efflux family protein	Q9SIA4	MATE5_ARATH MATE efflux family protein 5 OS=Arabidopsis thaliana GN=DTXL1 PE=3 SV=1	B9HWA4	B9HWA4_POPTR Predicted protein OS=Populus trichocarpa GN=POPTRDRAFT_880253 PE=4 SV=1			PB018407|Pfam-B_18407; PF01554.13|MatE	IPR002528|Multi antimicrobial extrusion protein	GO:0016020|membrane ; GO:0055085|transmembrane transport ; GO:0015238|drug transmembrane transporter activity ; GO:0015297|antiporter activity ; GO:0006855|drug transmembrane transport	1.86603	0.398679	0.797402	262.126	292.126	309.269	318.889	333.889	302.051	54.115	1.86603	5.78771	14	29	3.39454e-05	2.79321	3.1209	3.04453	2.1595	3.42318	3.29584	3.41225	2.75154	3.39002	3.06027	1.7346	3.48636	1.94592	3.41225	2.56495	-0.197466	0.37443	0.241146	-1.30344
Gh_A03G1343	A03	+	91909522	91910333	AT2G22560	Kinase interacting (KIP1-like) family protein			B9GZ37	B9GZ37_POPTR Predicted protein OS=Populus trichocarpa GN=POPTRDRAFT_554704 PE=4 SV=1			PF07765.7|KIP1	IPR011684|KIP1-like		5.79767	0.684695	0.947397	471.246	501.246	518.389	528.009	543.009	511.171	168.132	5.79767	79.5194	14	29	2.93075e-19	4.66658	5.32788	5.03044	3.17807	4.85463	5.45247	3.95124	4.7185	5.57089	5.48618	4.8752	5.51208	6.83662	5.33593	4.7185	-0.450462	0.359531	-0.00478767	-2.27367
Gh_A03G1416	A03	-	93641884	93705404	AT4G03280	photosynthetic electron transfer C	P26291	UCRIA_PEA Cytochrome b6-f complex iron-sulfur subunit, chloroplastic OS=Pisum sativum GN=petC PE=1 SV=1	I1LUB3	I1LUB3_SOYBN Cytochrome b6-f complex iron-sulfur subunit OS=Glycine max PE=3 SV=1	vvi:100258879	GSVIVT00027575001; hypothetical protein LOC100258879 ; K02636 cytochrome b6-f complex iron-sulfur subunit [EC:1.10.99.1]	PF08802.5|CytB6-F_Fe-S; PF00355.21|Rieske	IPR005805|Rieske iron-sulphur protein, C-terminal; IPR014349|Rieske iron-sulphur protein; IPR014909|Cytochrome b6-f complex Fe-S subunit; IPR017941|Rieske [2Fe-2S] iron-sulphur domain	GO:0016020|membrane ; GO:0009496|plastoquinol--plastocyanin reductase activity ; GO:0051537|2 iron, 2 sulfur cluster binding ; GO:0016679|oxidoreductase activity, acting on diphenols and related substances as donors; GO:0008121|ubiquinol-cytochrome-c reductase activity ; GO:0055114|oxidation-reduction process ; GO:0042651|thylakoid membrane ; GO:0016491|oxidoreductase activity	6.00614	0.285355	0.805575	452.731	482.731	499.874	509.494	524.494	492.656	174.178	6.00614	8.12449	14	29	1.19811e-06	4.62497	4.80129	4.08317	4.99946	4.83098	3.84303	4.77068	4.68213	4.00125	4.58497	3.68051	4.93447	3.75342	5.09783	4.09443	0.353861	0.714917	-0.755648	1.12075
Gh_A03G1463	A03	+	94613004	94613999	AT3G19950	RING/U-box superfamily protein	P0CH30	RING1_GOSHI E3 ubiquitin-protein ligase RING1 OS=Gossypium hirsutum GN=RING1 PE=2 SV=1	D7LAT9	D7LAT9_ARALL Zinc finger family protein OS=Arabidopsis lyrata subsp. lyrata GN=ARALYDRAFT_479513 PE=4 SV=1	osa:4332849	Os03g0351800; hypothetical protein ; K11982 E3 ubiquitin-protein ligase RNF115/126 [EC:6.3.2.19]	PF13639.1|zf-RING_2; PF14369.1|zf-RING_3	IPR001841|Zinc finger, RING-type	GO:0005515|protein binding ; GO:0008270|zinc ion binding	6.1998	0.193826	0.95913	543.746	573.746	590.889	600.509	615.509	583.671	179.794	6.1998	17.3353	14	29	1.99207e-10	6.39192	6.54007	6.18415	6.55772	6.29157	6.47492	6.3503	6.6733	6.47235	6.50877	6.60935	4.87265	6.39637	6.63944	6.65351	0.0398951	0.377801	-0.433989	0.418074
Gh_A03G1498	A03	-	95361238	95370002	AT4G38200	SEC7-like guanine nucleotide exchange family protein	F4JSZ5	BIG1_ARATH Brefeldin A-inhibited guanine nucleotide-exchange protein 1 OS=Arabidopsis thaliana GN=BIG1 PE=2 SV=1	B9HPM3	B9HPM3_POPTR Predicted protein OS=Populus trichocarpa GN=POPTRDRAFT_803959 PE=4 SV=1	nve:NEMVE_v1g246304	hypothetical protein ; K12495 IQ motif and SEC7 domain-containing protein	PF01369.15|Sec7; PB003046|Pfam-B_3046; PB000293|Pfam-B_293; PF09324.5|DUF1981; PB019998|Pfam-B_19998; PB011739|Pfam-B_11739; PB018957|Pfam-B_18957; PF12783.2|Sec7_N; PB018958|Pfam-B_18958; PB013013|Pfam-B_13013; PB004112|Pfam-B_4112	IPR000904|SEC7-like; IPR015403|Domain of unknown function DUF1981, SEC7 associated	GO:0032012|regulation of ARF protein signal transduction ; GO:0005086|ARF guanyl-nucleotide exchange factor activity	2.32163	0.342868	0.789799	292.785	322.785	339.928	349.548	364.548	332.71	67.3274	2.32163	16.5562	14	29	3.50952e-10	3.42318	2.96183	3.2581	2.75154	3.41225	3.19185	3.45527	2.99573	3.61092	3.1209	3.61092	2.56496	4.25325	2.68559	4.67283	0.162195	-0.651996	-0.129143	-1.02314
Gh_A03G1510	A03	+	95553056	95554210	AT2G17230	EXORDIUM like 5			B9SMC4	B9SMC4_RICCO Putative uncharacterized protein OS=Ricinus communis GN=RCOM_0600270 PE=4 SV=1			PF04674.7|Phi_1	IPR006766|Phosphate-induced protein 1		13.4451	0.644847	0.96558	736.574	766.574	783.717	793.337	808.337	776.499	389.908	13.4451	41.371	14	29	2.39772e-15	6.12103	5.71043	6.46199	4.63473	6.88585	5.90172	6.02183	5.22932	6.53379	6.56667	6.76964	5.61313	7.15644	4.5326	6.91622	0.0626134	-0.444768	0.483936	-1.77401
Gh_A03G1527	A03	-	95931955	95933845	AT5G64210	alternative oxidase 2	Q40294	AOX1_MANIN Ubiquinol oxidase, mitochondrial OS=Mangifera indica GN=AOMI 1 PE=1 SV=2	M5XDX8	M5XDX8_PRUPE Uncharacterized protein OS=Prunus persica GN=PRUPE_ppa008213mg PE=4 SV=1	ath:AT5G64210	AOX2; AOX2 (alternative oxidase 2); alternative oxidase ; K00540	PF01786.12|AOX	IPR002680|Alternative oxidase	GO:0007585|respiratory gaseous exchange ; GO:0055114|oxidation-reduction process ; GO:0009916|alternative oxidase activity	17.89	0.222441	0.973294	933.946	963.946	981.088	990.708	1005.71	973.87	518.811	17.89	68.9066	14	29	2.16268e-18	7.43976	7.66544	7.86762	7.81923	7.24542	7.2989	7.20018	6.92886	8.03733	8.19882	8.24931	6.83805	7.5749	8.16176	8.24787	-0.441348	0.028918	0.450195	0.349381
Gh_A03G1537	A03	-	96030782	96033303	AT1G17840	white-brown complex homolog protein 11	Q8RXN0	AB11G_ARATH ABC transporter G family member 11 OS=Arabidopsis thaliana GN=ABCG11 PE=1 SV=1	B9SIL8	B9SIL8_RICCO ATP-binding cassette transporter, putative OS=Ricinus communis GN=RCOM_0823390 PE=3 SV=1	ecb:100034164	ABCG2; ATP-binding cassette, sub-family G (WHITE), member 2 ; K05681 ATP-binding cassette, subfamily G (WHITE), member 2	PB000076|Pfam-B_76; PF01061.19|ABC2_membrane; PB010129|Pfam-B_10129; PB001749|Pfam-B_1749; PB007462|Pfam-B_7462; PF00005.22|ABC_tran	IPR003439|ABC transporter-like; IPR003593|AAA+ ATPase domain; IPR013525|ABC-2 type transporter; IPR017871|ABC transporter, conserved site	GO:0016020|membrane ; GO:0005524|ATP binding ; GO:0000166|nucleotide binding ; GO:0017111|nucleoside-triphosphatase activity; GO:0016887|ATPase activity	3.75809	4.54201	0.89573	328.772	358.772	375.915	385.535	400.535	368.697	108.985	3.75809	24.4288	14	29	2.59171e-12	3.93834	-0.402218	4.79854	4.16408	2.77261	5.26614	-0.402218	4.98132	3.3673	3.45532	4.57127	2.56495	-0.402218	5.1358	4.7185	0.342549	-1.77194	0.761593	0.452516
Gh_A03G1598	A03	-	97180445	97181944	AT1G10200	GATA type zinc finger transcription factor family protein	P29675	SF3_HELAN Pollen-specific protein SF3 OS=Helianthus annuus GN=SF3 PE=2 SV=1	B9GIA5	B9GIA5_POPTR Predicted protein OS=Populus trichocarpa GN=POPTRDRAFT_798080 PE=2 SV=1	pop:POPTR_798080	hypothetical protein ; K09377 cysteine and glycine-rich protein	PF00412.17|LIM	IPR001781|Zinc finger, LIM-type	GO:0008270|zinc ion binding	23.5171	0.200846	0.973382	1126.67	1156.67	1173.82	1183.44	1198.44	1166.6	681.995	23.5171	44.3449	14	29	9.3453e-16	7.24613	8.5439	8.3068	8.30795	7.47212	8.44046	8.47658	8.47122	8.40148	8.25219	8.38731	8.28037	8.18767	8.43678	7.05056	-1.88782	0.820397	0.325614	0.328016
Gh_A03G1650	A03	+	97679172	97680665	AT5G46330	Leucine-rich receptor-like protein kinase family protein	Q8W3M4	Y4744_ARATH Uncharacterized protein At4g06744 OS=Arabidopsis thaliana GN=At4g06744 PE=2 SV=1	B9HS36	B9HS36_POPTR Predicted protein OS=Populus trichocarpa GN=POPTRDRAFT_722243 PE=4 SV=1	ath:AT1G28440	HSL1; HSL1 (HAESA-LIKE 1); ATP binding / kinase/ protein serine/threonine kinase ; K00924	PB011516|Pfam-B_11516; PF13504.1|LRR_7; PF00560.28|LRR_1; PB001542|Pfam-B_1542; PB002673|Pfam-B_2673; PB002910|Pfam-B_2910; PF13516.1|LRR_6	IPR001611|Leucine-rich repeat	GO:0005515|protein binding	3.85526	0.216792	0.951665	435.955	465.955	483.098	492.718	507.718	475.88	111.803	3.85526	42.9072	14	29	1.46253e-15	5.46242	5.47925	5.13776	5.49717	5.95929	5.03911	6.02908	5.48756	5.27811	6.01208	5.47087	5.41462	4.60183	6.20523	6.3894	-0.213358	-0.178095	-0.893576	-0.140552
Gh_A03G1740	A03	+	98607167	98610697	AT4G36360	beta-galactosidase 3	Q9SCV9	BGAL3_ARATH Beta-galactosidase 3 OS=Arabidopsis thaliana GN=BGAL3 PE=1 SV=1	B9H0V1	B9H0V1_POPTR Beta-galactosidase OS=Populus trichocarpa GN=POPTRDRAFT_831267 PE=3 SV=1	ath:AT3G52840	BGAL2; BGAL2 (beta-galactosidase 2); beta-galactosidase ; K01190 beta-galactosidase [EC:3.2.1.23]	PB010066|Pfam-B_10066; PF01301.14|Glyco_hydro_35; PF13364.1|BetaGal_dom4_5; PB000541|Pfam-B_541	IPR001944|Glycoside hydrolase, family 35; IPR019801|Glycoside hydrolase, family 35, conserved site; IPR025300|Beta-galactosidase jelly roll domain	GO:0004553|hydrolase activity, hydrolyzing O-glycosyl compounds ; GO:0005975|carbohydrate metabolic process	4.04229	0.200415	0.862218	409.663	439.663	456.806	466.426	481.426	449.588	117.226	4.04229	20.5977	14	29	2.30135e-11	5.77559	5.01507	4.09434	4.78471	4.4961	4.95817	4.45046	4.77912	4.84681	4.9927	4.92484	4.13783	5.21675	4.59848	4.55913	2.37045	0.568129	-1.61387	0.0222069
Gh_A03G1844	A03	-	99513721	99515015	AT3G12500	basic chitinase	Q41596	CHI1_THECC Endochitinase 1 OS=Theobroma cacao GN=CHIA1 PE=2 SV=1	D7RTU7	D7RTU7_GOSHI Class I chitinase OS=Gossypium hirsutum PE=4 SV=1	ath:AT3G12500	ATHCHIB (BASIC CHITINASE); chitinase ; K01183 chitinase [EC:3.2.1.14]	PF00182.14|Glyco_hydro_19	IPR000726|Glycoside hydrolase, family 19, catalytic	GO:0006032|chitin catabolic process ; GO:0016998|cell wall macromolecule catabolic process ; GO:0004568|chitinase activity	13.4903	0.288643	0.792186	706.768	736.768	753.911	763.531	778.531	746.693	391.218	13.4903	9.05519	14	29	3.79103e-07	4.6085	4.82297	5.59966	5.80413	5.30165	4.88281	5.57973	5.56068	4.66352	5.96015	5.4848	4.90774	5.80111	4.65078	5.85936	-1.40475	-0.968551	0.611153	1.02703
Gh_A03G1869	A03	+	99687157	99689230	AT5G23570	XS domain-containing protein / XS zinc finger domain-containing protein-related	A5YVF1	SGS3_SOLLC Protein SUPPRESSOR OF GENE SILENCING 3 OS=Solanum lycopersicum GN=SGS3 PE=1 SV=1	A9PJV9	A9PJV9_9ROSI Putative uncharacterized protein OS=Populus trichocarpa x Populus deltoides PE=2 SV=1			PF03470.9|zf-XS; PF03468.9|XS	IPR005380|XS domain; IPR005381|Zinc finger-XS domain	GO:0031047|gene silencing by RNA	5.75098	0.465743	0.974318	507.766	537.766	554.908	564.528	579.528	547.691	166.779	5.75098	60.1882	14	29	1.41266e-17	5.6881	5.66296	6.46199	6.6775	5.64662	5.72576	5.18925	4.32192	6.61428	6.45729	6.76273	5.14555	6.13484	6.33269	6.09131	-0.351006	-0.38787	0.783581	1.09954
Gh_A03G1876	A03	-	99723694	99725138	AT1G61580	R-protein L3 B	P22738	RL32_ARATH 60S ribosomal protein L3-2 OS=Arabidopsis thaliana GN=ARP2 PE=2 SV=4	I3NMK3	I3NMK3_HEVBR 60S ribosomal protein L3B OS=Hevea brasiliensis GN=RPL3B PE=2 SV=1	pop:POPTR_831551	hypothetical protein ; K02925 large subunit ribosomal protein L3e				3.56255	0.159277	0.695891	359.611	389.611	406.754	416.374	431.374	399.536	103.314	3.56255	5.48953	14	29	5.50609e-05	4.39445	4.47354	3.69718	3.74557	4.21951	3.91867	4.55388	4.15888	3.82864	4.23893	3.97656	3.79178	3.45526	3.71357	4.51086	1.01359	1.2431	-1.00975	-0.869317
Gh_A03G1934	A03	-	100145473	100145946					B9MUC7	B9MUC7_POPTR Predicted protein OS=Populus trichocarpa GN=POPTRDRAFT_590112 PE=4 SV=1						4.71745	0.306997	0.867244	411.663	441.663	458.806	468.426	483.426	451.588	136.806	4.71745	13.1208	14	29	5.75338e-09	4.62497	5.00171	3.94481	5.116	5.2933	4.31749	4.54683	3.97029	4.79579	4.31304	4.9151	3.59274	4.35243	4.70953	3.44999	0.297047	0.987674	-0.949818	1.19719
Gh_A03G1938	A03	-	100178092	100184724	AT2G35020	N-acetylglucosamine-1-phosphate uridylyltransferase 2	O64765	UAP2_ARATH UDP-N-acetylglucosamine diphosphorylase 2 OS=Arabidopsis thaliana GN=GLCNAC1PUT2 PE=1 SV=1	M5WIW8	M5WIW8_PRUPE Uncharacterized protein OS=Prunus persica GN=PRUPE_ppa004903mg PE=4 SV=1	vvi:100256047	hypothetical protein LOC100256047 ; K00972 UDP-N-acetylglucosamine pyrophosphorylase [EC:2.7.7.23]	PF01704.13|UDPGP	IPR002618|UTP--glucose-1-phosphate uridylyltransferase	GO:0008152|metabolic process ; GO:0016779|nucleotidyltransferase activity	9.02187	0.575729	0.980625	611.763	641.763	658.906	668.526	683.526	651.688	261.634	9.02187	124.239	14	29	5.46057e-22	5.74514	5.80212	5.64072	5.71703	5.9287	5.77455	6.66908	7.39203	5.54387	6.83626	7.3844	7.36265	7.41738	5.62281	5.8186	-0.739682	-0.665114	-0.876325	-0.776469
Gh_A03G1944	scaffold496_A03	+	149	1513	AT5G46880	homeobox-7	Q9FJS2	HDG5_ARATH Homeobox-leucine zipper protein HDG5 OS=Arabidopsis thaliana GN=HDG5 PE=2 SV=3	Q8LJS7	Q8LJS7_GOSHI Homeodomain protein GhHOX2 OS=Gossypium hirsutum PE=2 SV=1	ath:AT4G17710	homeobox-leucine zipper family protein / lipid-binding START domain-containing protein ; K09338 homeobox-leucine zipper protein	PB012926|Pfam-B_12926; PF01852.14|START	IPR002913|START domain		8.23641	0.259123	0.895909	553.685	583.685	600.828	610.448	625.448	593.61	238.856	8.23641	26.2222	14	29	1.03322e-12	5.47925	6.3997	4.9028	4.85463	5.49306	5.21131	5.8861	4.67594	5.18552	5.42788	5.34552	6.28351	5.59471	5.36129	5.00058	0.147391	2.01966	-1.02514	-1.12313
Gh_A03G1965	scaffold496_A03	+	164071	171343	AT4G19110	Protein kinase superfamily protein	Q6Z8C8	CDKF4_ORYSJ Cyclin-dependent kinase F-4 OS=Oryza sativa subsp. japonica GN=CDKF-4 PE=2 SV=1	M5WBT4	M5WBT4_PRUPE Uncharacterized protein OS=Prunus persica GN=PRUPE_ppa005252mg PE=4 SV=1	pop:POPTR_712353	hypothetical protein ; K08829 male germ cell-associated kinase [EC:2.7.11.22]	PF00069.20|Pkinase	IPR000719|Protein kinase domain; IPR002290|Serine/threonine- / dual specificity protein kinase, catalytic domain; IPR008271|Serine/threonine-protein kinase, active site; IPR017441|Protein kinase, ATP binding site; IPR020635|Tyrosine-protein kinase, catalytic domain	GO:0004713|protein tyrosine kinase activity; GO:0005524|ATP binding ; GO:0004674|protein serine/threonine kinase activity ; GO:0004672|protein kinase activity ; GO:0006468|protein phosphorylation	6.61743	0.241012	0.990634	620.258	650.258	667.401	677.021	692.021	660.183	191.905	6.61743	138.975	14	29	1.11325e-22	8.13749	7.03001	8.18637	8.14806	8.12593	8.12829	6.87489	8.22076	8.11781	8.15277	8.20667	7.0067	8.24766	8.09367	8.17738	0.431187	-1.8017	0.529734	0.452492
Gh_A03G1966	scaffold496_A03	-	174053	180529	AT4G19185	nodulin MtN21 /EamA-like transporter family protein	Q8W4R9	WTR35_ARATH WAT1-related protein At4g19185 OS=Arabidopsis thaliana GN=At4g19185 PE=2 SV=1	M5XDG3	M5XDG3_PRUPE Uncharacterized protein OS=Prunus persica GN=PRUPE_ppa006759mg PE=4 SV=1			PB004004|Pfam-B_4004; PF00892.15|EamA	IPR000620|Drug/metabolite transporter	GO:0016020|membrane	2.87588	0.28862	0.760515	319.136	349.136	366.279	375.899	390.899	359.061	83.4005	2.87588	7.00785	14	29	5.40948e-06	3.82137	2.79323	3.76121	3.32023	3.73767	3.42318	2.48491	3.32023	3.81404	3.82864	3.78419	3.09105	4.39033	3.3673	3.78419	0.644207	-1.51614	0.517797	-0.408805
Gh_A03G2062	scaffold514_A03	-	62965	63844	AT5G23530	carboxyesterase 18	Q9LT10	CXE18_ARATH Probable carboxylesterase 18 OS=Arabidopsis thaliana GN=CXE18 PE=2 SV=1	B9SBX1	B9SBX1_RICCO Arylacetamide deacetylase, putative OS=Ricinus communis GN=RCOM_1045410 PE=4 SV=1	gga:425034	AADACL2, AADAC; arylacetamide deacetylase-like 2 ; K01066 esterase / lipase [EC:3.1.1.-]	PF07859.8|Abhydrolase_3	IPR013094|Alpha/beta hydrolase fold-3	GO:0016787|hydrolase activity ; GO:0008152|metabolic process	6.32363	0.911758	0.973278	477.785	507.785	524.928	534.548	549.548	517.71	183.385	6.32363	27.0699	14	29	6.82105e-13	5.67103	4.33073	5.18925	2.56495	5.53207	5.4999	4.53618	5.34869	5.18552	5.67789	5.55296	6.07611	4.46207	3.50656	3.9982	0.826169	-0.565703	0.325846	-2.39944
Gh_A03G2077	scaffold516_A03	-	23180	23662	AT5G02420		Q9LZ60	SMR3_ARATH Cyclin-dependent protein kinase inhibitor SMR3 OS=Arabidopsis thaliana GN=SMR3 PE=2 SV=1	B9GJP2	B9GJP2_POPTR Predicted protein OS=Populus trichocarpa GN=POPTRDRAFT_549180 PE=4 SV=1						5.45564	0.278744	0.628663	398.547	428.547	445.69	455.31	470.31	438.472	158.214	5.45564	4.55926	14	29	0.000275425	3.78419	3.70541	3.83587	3.37872	3.72971	3.44468	2.96183	2.92675	3.66356	3.32023	3.83586	3.88499	3.20545	4.56435	3.09168	0.532118	0.348767	0.652386	-0.411543
Gh_A03G2101	scaffold591_A03	+	13147	19220	AT4G20930	6-phosphogluconate dehydrogenase family protein	Q9SUC0	3HIDH_ARATH Probable 3-hydroxyisobutyrate dehydrogenase, mitochondrial OS=Arabidopsis thaliana GN=At4g20930 PE=2 SV=3	B9SB22	B9SB22_RICCO 3-hydroxyisobutyrate dehydrogenase, putative OS=Ricinus communis GN=RCOM_1337110 PE=4 SV=1	ath:AT4G20930	3-hydroxyisobutyrate dehydrogenase, putative ; K00020 3-hydroxyisobutyrate dehydrogenase [EC:1.1.1.31]	PF14833.1|NAD_binding_11; PF03446.10|NAD_binding_2	IPR002204|3-hydroxyisobutyrate dehydrogenase-related, conserved site; IPR006115|6-phosphogluconate dehydrogenase, NADP-binding; IPR015815|Hydroxy monocarboxylic acid anion dehydrogenase, HIBADH-type	GO:0006098|pentose-phosphate shunt ; GO:0004616|phosphogluconate dehydrogenase (decarboxylating) activity ; GO:0008442|3-hydroxyisobutyrate dehydrogenase activity; GO:0055114|oxidation-reduction process ; GO:0016491|oxidoreductase activity ; GO:0006573|valine metabolic process	6.26501	0.56668	0.950279	485.267	515.267	532.41	542.03	557.03	525.192	181.685	6.26501	47.2041	14	29	3.98794e-16	4.55388	4.43478	5.41313	4.37366	5.96358	4.68829	5.85793	5.95756	4.47354	5.743	4.38618	6.30445	4.73033	4.43872	6.20658	-0.808568	-0.965283	0.322059	-1.0457
Gh_A03G2107	scaffold627_A03	-	587062	587553	AT1G68590	Ribosomal protein PSRP-3/Ycf65	P82412	RRP3_SPIOL 30S ribosomal protein 3, chloroplastic OS=Spinacia oleracea GN=PSRP3 PE=1 SV=1	B9HWJ9	B9HWJ9_POPTR Predicted protein OS=Populus trichocarpa GN=POPTRDRAFT_1090939 PE=4 SV=1			PF04839.8|PSRP-3_Ycf65	IPR006924|Ribosomal protein PSRP-3/Ycf65	GO:0005840|ribosome ; GO:0006412|translation ; GO:0003735|structural constituent of ribosome	2.31687	0.253158	0.739341	287.35	317.35	334.493	344.113	359.113	327.275	67.1892	2.31687	8.03914	14	29	1.33751e-06	3.21888	3.53612	3.19185	2.79321	3.1209	2.85263	2.51231	3.68888	3.01226	2.89037	2.94453	2.77259	3.29584	3.97656	4.13517	0.0492545	0.736485	-0.00929696	-0.872859
Gh_A03G2113	scaffold651_A03	+	236331	238632	AT1G68570	Major facilitator superfamily protein	Q9SX20	PTR18_ARATH Probable nitrite transporter At1g68570 OS=Arabidopsis thaliana GN=At1g68570 PE=2 SV=1	F6HEX6	F6HEX6_VITVI Putative uncharacterized protein OS=Vitis vinifera GN=VIT_01s0011g03400 PE=4 SV=1	vvi:100255930	hypothetical protein LOC100255930 ; K03305 proton-dependent oligopeptide transporter, POT family	PF00854.16|PTR2	IPR000109|Proton-dependent oligopeptide transporter family	GO:0016020|membrane ; GO:0006810|transport ; GO:0005215|transporter activity	5.11861	0.164492	0.893822	460.991	490.991	508.133	517.753	532.753	500.916	148.44	5.11861	24.8924	14	29	2.03189e-12	4.93447	5.15906	5.44817	5.43808	5.54778	4.95348	4.83892	6.13845	5.09783	5.27471	5.71593	5.36753	4.94164	5.26614	6.15167	-1.02342	-0.472396	0.236971	0.212205
Gh_A03G2140	scaffold729_A03	-	100220	101451	AT2G20760	Clathrin light chain protein	Q9SKU1	CLC1_ARATH Clathrin light chain 1 OS=Arabidopsis thaliana GN=At2g20760 PE=2 SV=1	M5XB22	M5XB22_PRUPE Uncharacterized protein OS=Prunus persica GN=PRUPE_ppa024765mg PE=4 SV=1			PF01086.12|Clathrin_lg_ch	IPR000996|Clathrin light chain	GO:0006886|intracellular protein transport ; GO:0030132|clathrin coat of coated pit ; GO:0030130|clathrin coat of trans-Golgi network vesicle ; GO:0005198|structural molecule activity ; GO:0016192|vesicle-mediated transport	4.56867	0.177161	0.78604	414.493	444.493	461.635	471.255	486.255	454.418	132.491	4.56867	8.32512	14	29	9.27861e-07	4.30856	5.21312	4.85723	4.61512	4.83628	4.39856	4.43478	4.41884	4.59512	3.7297	4.50351	3.91867	4.28129	4.61842	5.01064	-0.538218	1.80888	0.885423	0.257224
Gh_A03G2174	scaffold738_A03	-	21829	23343	AT1G19440	3-ketoacyl-CoA synthase 4	Q9LN49	KCS4_ARATH 3-ketoacyl-CoA synthase 4 OS=Arabidopsis thaliana GN=KCS4 PE=2 SV=1	M9Z385	M9Z385_GOSRA 3-ketoacyl-CoA synthase 4 OS=Gossypium raimondii GN=KCS4 PE=4 SV=1	pop:POPTR_814871	CHS2; chalcone synthase (EC:2.3.1.74); K00660 chalcone synthase [EC:2.3.1.74]	PF08392.7|FAE1_CUT1_RppA; PF08541.5|ACP_syn_III_C	IPR013601|FAE1/Type III polyketide synthase-like protein; IPR013747|3-Oxoacyl-[acyl-carrier-protein (ACP)] synthase III C-terminal	GO:0016020|membrane ; GO:0016747|transferase activity, transferring acyl groups other than amino-acyl groups ; GO:0006633|fatty acid biosynthetic process ; GO:0008610|lipid biosynthetic process	10.2653	0.295346	0.814511	584.205	614.205	631.348	640.968	655.968	624.13	297.693	10.2653	9.41178	14	29	2.49474e-07	5.59347	4.09435	4.72147	4.75933	4.7185	4.40265	3.95125	5.38602	4.95817	5.44817	4.86753	4.47734	4.5326	4.44657	5.51745	1.57516	-1.36987	-0.137882	-0.0635158
Gh_A04G0028	A04	-	237333	238004	AT3G13230	RNA-binding KH domain-containing protein	Q9VR89	PNO1_DROME RNA-binding protein pno1 OS=Drosophila melanogaster GN=l(1)G0004 PE=2 SV=1	M5WCN6	M5WCN6_PRUPE Uncharacterized protein OS=Prunus persica GN=PRUPE_ppa011086mg PE=4 SV=1	pop:POPTR_642671	hypothetical protein ; K11884 RNA-binding protein PNO1	PB006067|Pfam-B_6067; PF00013.24|KH_1; PB003460|Pfam-B_3460	IPR004087|K Homology domain; IPR004088|K Homology domain, type 1	GO:0003723|RNA binding	5.27948	1.04951	0.934824	451.125	481.125	498.268	507.888	522.888	491.05	153.105	5.27948	11.0954	14	29	3.99887e-08	4.95112	5.70378	5.55167	5.03695	5.20034	4.77632	5.03044	4.89285	5.00395	5.03911	5.11799	5.21855	5.68923	5.50398	0.695371	0.0476275	0.676408	0.549329	0.119332
Gh_A04G0061	A04	+	705709	708276	AT1G09970	Leucine-rich receptor-like protein kinase family protein	Q9C9H7	RLP12_ARATH Receptor-like protein 12 OS=Arabidopsis thaliana GN=RLP12 PE=2 SV=2	G7KHF1	G7KHF1_MEDTR Receptor-like protein kinase OS=Medicago truncatula GN=MTR_5g087320 PE=4 SV=1	ath:AT4G28490	HAESA; HAESA (RECEPTOR-LIKE PROTEIN KINASE 5); ATP binding / kinase/ protein serine/threonine kinase ; K08286 protein-serine/threonine kinase [EC:2.7.11.-]	PF13855.1|LRR_8; PB012106|Pfam-B_12106; PF08263.7|LRRNT_2; PB011516|Pfam-B_11516; PB013063|Pfam-B_13063; PF00560.28|LRR_1; PB002910|Pfam-B_2910; PB002673|Pfam-B_2673; PF13516.1|LRR_6	IPR001611|Leucine-rich repeat; IPR003591|Leucine-rich repeat, typical subtype; IPR013210|Leucine-rich repeat-containing N-terminal, type 2	GO:0005515|protein binding	4.96033	0.550142	0.945645	408.339	438.339	455.482	465.102	480.102	448.264	143.85	4.96033	28.6859	14	29	3.18931e-13	3.78419	3.71357	3.89182	5.3845	4.46591	5.40268	3.63759	5.31649	4.49237	3.86423	3.77659	3.34404	3.27084	3.79174	4.90527	-0.567207	-0.662894	-0.421365	1.60123
Gh_A04G0194	A04	-	3705793	3710171	AT5G54650	formin homology5	Q94B77	FH5_ARATH Formin-like protein 5 OS=Arabidopsis thaliana GN=FH5 PE=2 SV=2	E0CT44	E0CT44_VITVI Putative uncharacterized protein OS=Vitis vinifera GN=VIT_19s0014g05040 PE=4 SV=1	dre:566432	im:7158925 ; K02184 formin 2	PF02181.18|FH2	IPR015425|Formin, FH2 domain		4.06617	0.551604	0.920062	385.121	415.121	432.263	441.883	456.883	425.046	117.919	4.06617	17.782	14	29	1.45372e-10	4.27203	4.07187	4.8701	4.55036	3.95124	2.68558	4.68829	3.57422	5.21855	4.55036	5.00171	4.8701	3.2581	3.55535	4.70502	0.0237058	-0.252657	0.849492	0.408019
Gh_A04G0198	A04	+	3798059	3894577	AT5G23960	terpene synthase 21	Q39760	DCS2_GOSAR (+)-delta-cadinene synthase isozyme XC14 OS=Gossypium arboreum PE=2 SV=1	Q4VP12	Q4VP12_GOSHI (+)-delta-cadinene synthase OS=Gossypium hirsutum GN=cdn1-C5 PE=4 SV=1	pop:POPTR_810753	hypothetical protein ; K07385 1,8-cineole synthase [EC:4.2.3.-]	PF03936.11|Terpene_synth_C; PF01397.16|Terpene_synth	IPR001906|Terpene synthase, N-terminal domain; IPR005630|Terpene synthase, metal-binding domain	GO:0000287|magnesium ion binding ; GO:0016829|lyase activity ; GO:0008152|metabolic process ; GO:0010333|terpene synthase activity	4.12167	0.512069	0.800748	362.009	392.009	409.152	418.772	433.772	401.934	119.528	4.12167	19.4494	14	29	4.74612e-11	3.78419	3.35574	3.44468	4.06617	3.2452	2.87168	5.04343	4.02535	3.69718	3.32024	3.93834	4.9028	2.77265	3.23218	3.88156	0.121456	-0.539237	-0.402076	0.556286
Gh_A04G0212	A04	+	4302818	4305075	AT5G11340	Acyl-CoA N-acyltransferases (NAT) superfamily protein	Q6PGB6	NAA50_MOUSE N-alpha-acetyltransferase 50 OS=Mus musculus GN=Naa50 PE=1 SV=1	A5BJF0	A5BJF0_VITVI Putative uncharacterized protein OS=Vitis vinifera GN=VIT_04s0008g04740 PE=4 SV=1	nve:NEMVE_v1g135323	hypothetical protein ; K00680	PF00583.19|Acetyltransf_1	IPR000182|GNAT domain	GO:0008080|N-acetyltransferase activity	3.03667	0.222874	0.890903	365.726	395.726	412.869	422.489	437.489	405.651	88.0634	3.03667	16.5655	14	29	3.48556e-10	4.43478	3.98898	4.9927	3.74557	4.88784	4.97443	4.28588	4.9927	4.04305	4.20966	4.12174	4.33947	5.01286	4.91265	3.92197	-0.0498127	-1.02198	1.16688	-1.5528
Gh_A04G0329	A04	-	8467147	8468835					Q6UA17	Q6UA17_GOSBA Fiber protein Fb17 (Fragment) OS=Gossypium barbadense PE=2 SV=1						5.08322	0.379112	0.909456	432.598	462.598	479.741	489.361	504.361	472.523	147.414	5.08322	36.7997	14	29	1.16312e-14	4.29048	5.96272	4.48112	4.6944	5.7828	4.19469	4.72739	4.6944	3.98279	3.97656	4.41078	5.03479	4.14841	4.77912	5.1985	-0.667528	2.12235	-0.349484	0.00634718
Gh_A04G0333	A04	-	8537734	8539862	AT1G11300	protein serine/threonine kinases;protein kinases;ATP binding;sugar binding;kinases;carbohydrate binding	C0LGH2	Y1561_ARATH Probable LRR receptor-like serine/threonine-protein kinase At1g56130 OS=Arabidopsis thaliana GN=At1g56130 PE=1 SV=2	M5X0M3	M5X0M3_PRUPE Uncharacterized protein OS=Prunus persica GN=PRUPE_ppa006890mg PE=4 SV=1	ath:AT1G14370	APK2A; APK2A (PROTEIN KINASE 2A); kinase ; K00924	PF00069.20|Pkinase; PB011178|Pfam-B_11178; PB003458|Pfam-B_3458	IPR000719|Protein kinase domain; IPR002290|Serine/threonine- / dual specificity protein kinase, catalytic domain; IPR008271|Serine/threonine-protein kinase, active site; IPR020635|Tyrosine-protein kinase, catalytic domain	GO:0004713|protein tyrosine kinase activity; GO:0005524|ATP binding ; GO:0004674|protein serine/threonine kinase activity ; GO:0004672|protein kinase activity ; GO:0006468|protein phosphorylation	3.55191	0.30568	0.97048	431.792	461.792	478.935	488.555	503.555	471.717	103.006	3.55191	69.681	14	29	1.85116e-18	4.83892	6.1717	5.20766	6.20658	5.25923	5.11199	5.83578	6.27099	5.08554	5.18365	5.26442	6.30445	5.23821	6.31957	6.2432	-1.42564	0.957768	-0.76622	1.02014
Gh_A04G0980	A04	+	59465932	59467038	AT4G33565	RING/U-box superfamily protein	Q8LFY8	ATL54_ARATH RING-H2 finger protein ATL54 OS=Arabidopsis thaliana GN=ATL54 PE=2 SV=2	B9S9D3	B9S9D3_RICCO Ring finger protein, putative OS=Ricinus communis GN=RCOM_0884200 PE=4 SV=1	dre:100149510	hypothetical protein LOC100149510 ; K11982 E3 ubiquitin-protein ligase RNF115/126 [EC:6.3.2.19]	PF13639.1|zf-RING_2	IPR001841|Zinc finger, RING-type	GO:0005515|protein binding ; GO:0008270|zinc ion binding	5.58169	0.796336	0.861515	419.678	449.678	466.82	476.44	491.44	459.603	161.869	5.58169	5.95426	14	29	2.60734e-05	4.2485	4.17439	4.19469	2.53897	4.59175	4.65713	4.16408	4.00733	4.35671	4.60517	4.60517	4.73327	4.38203	1.79368	4.88658	0.140897	0.0532988	0.0773002	-1.87981
Gh_A04G0986	A04	+	59579218	59582542	AT5G09550	GDP dissociation inhibitor family protein / Rab GTPase activator family protein	P21856	GDIA_BOVIN Rab GDP dissociation inhibitor alpha OS=Bos taurus GN=GDI1 PE=1 SV=1	M5VJ04	M5VJ04_PRUPE Uncharacterized protein OS=Prunus persica GN=PRUPE_ppa005763mg PE=4 SV=1	pic:PICST_90444	GDI1; Secretory pathway GDP dissociation inhibitor ; K00680	PF00996.13|GDI	IPR000806|Rab GDI protein; IPR018203|GDP dissociation inhibitor	GO:0015031|protein transport ; GO:0005093|Rab GDP-dissociation inhibitor activity	3.50429	0.55909	0.840319	329.967	359.967	377.11	386.73	401.73	369.892	101.624	3.50429	7.86443	14	29	1.67977e-06	3.51651	2.42776	3.21907	3.91202	3.70541	2.26868	3.37873	2.94444	4.03129	2.68558	4.09434	2.33537	2.12026	3.70541	3.96081	0.421176	-1.12733	-0.0018592	0.983706
Gh_A04G1060	A04	+	60654516	60659857	AT2G16405	Transducin/WD40 repeat-like superfamily protein	Q6DKP5	WDR13_PANTR WD repeat-containing protein 13 OS=Pan troglodytes GN=WDR13 PE=3 SV=1	B9H0V3	B9H0V3_POPTR Predicted protein OS=Populus trichocarpa GN=POPTRDRAFT_859257 PE=4 SV=1	pfa:MAL13P1.148	P. falciparum myosin ; K01553 myosin ATPase [EC:3.6.4.1]	PF00400.27|WD40	IPR001680|WD40 repeat; IPR017986|WD40-repeat-containing domain; IPR019775|WD40 repeat, conserved site	GO:0005515|protein binding	2.25661	0.167929	0.764738	311.221	341.221	358.364	367.984	382.984	351.146	65.4416	2.25661	4.34577	14	29	0.000407888	3.87812	3.84303	3.76892	3.81404	3.96398	3.39002	3.97029	3.86423	4.11632	3.8712	3.90533	2.97893	4.15366	3.85015	2.77259	0.344586	0.25528	0.0666792	0.181508
Gh_A04G1076	A04	+	60812452	60814705	AT1G43670	Inositol monophosphatase family protein	P14766	F16P2_SPIOL Fructose-1,6-bisphosphatase, cytosolic OS=Spinacia oleracea PE=1 SV=2	K4DFY4	K4DFY4_SOLLC Uncharacterized protein OS=Solanum lycopersicum GN=Solyc12g056530.1 PE=3 SV=1	pop:POPTR_714722	hypothetical protein ; K03841 fructose-1,6-bisphosphatase I [EC:3.1.3.11]	PF00316.15|FBPase	IPR000146|Fructose-1,6-bisphosphatase class 1/Sedoheputulose-1,7-bisphosphatase; IPR020548|Fructose-1,6-bisphosphatase, active site	GO:0005975|carbohydrate metabolic process ; GO:0042578|phosphoric ester hydrolase activity ; GO:0042132|fructose 1,6-bisphosphate 1-phosphatase activity	4.992	0.883752	0.963108	440.657	470.657	487.799	497.419	512.419	480.581	144.768	4.992	49.503	14	29	2.08135e-16	5.7214	5.62642	4.81759	3.98279	4.29046	5.7301	3.70541	3.64632	5.86079	3.93183	3.78419	5.89348	3.93834	5.47507	6.04973	0.935392	0.835693	-0.013301	-0.889551
Gh_A04G1252	A04	-	62583996	62589099	AT1G10850	Leucine-rich repeat protein kinase family protein	Q84MA9	Y1063_ARATH Inactive leucine-rich repeat receptor-like serine/threonine-protein kinase At1g60630 OS=Arabidopsis thaliana GN=At1g60630 PE=2 SV=1	B9HVL8	B9HVL8_POPTR Predicted protein OS=Populus trichocarpa GN=POPTRDRAFT_769403 PE=4 SV=1	ath:AT1G75820	CLV1; CLV1 (CLAVATA 1); ATP binding / kinase/ protein serine/threonine kinase ; K00924	PF00069.20|Pkinase; PB002910|Pfam-B_2910	IPR000719|Protein kinase domain; IPR002290|Serine/threonine- / dual specificity protein kinase, catalytic domain; IPR020635|Tyrosine-protein kinase, catalytic domain	GO:0004713|protein tyrosine kinase activity; GO:0005524|ATP binding ; GO:0004672|protein kinase activity ; GO:0006468|protein phosphorylation	10.5468	0.413854	0.975576	686.515	716.515	733.658	743.278	758.278	726.44	305.858	10.5468	120.011	14	29	8.91769e-22	6.94248	6.1203	7.57216	6.286	6.56761	6.10777	7.85283	6.1978	6.00553	7.19893	6.97666	6.13988	7.58189	6.0845	6.08108	0.454226	-0.812652	1.42449	-0.557328
Gh_A04G1283	A04	-	62870716	62873957	AT1G14270	CAAX amino terminal protease family protein			I1KXT8	I1KXT8_SOYBN Uncharacterized protein OS=Glycine max PE=4 SV=1	ath:AT1G14270	CAAX amino terminal protease family protein ; K07052	PF02517.11|Abi	IPR003675|CAAX amino terminal protease	GO:0016020|membrane	4.90203	1.23621	0.91773	390.432	420.432	437.575	447.195	462.195	430.357	142.159	4.90203	53.5756	14	29	7.03347e-17	4.79579	3.25816	3.29584	3.02858	2.75154	2.75154	5.81413	3.13549	3.17805	3.07578	4.75359	3.04452	5.69709	2.99573	2.44235	1.09313	-0.313924	-0.279443	-0.524007
Gh_A04G1295	scaffold749_A04	+	153278	156022	AT5G23960	terpene synthase 21	Q39761	DCS1_GOSAR (+)-delta-cadinene synthase isozyme XC1 OS=Gossypium arboreum PE=1 SV=1	Q4VP12	Q4VP12_GOSHI (+)-delta-cadinene synthase OS=Gossypium hirsutum GN=cdn1-C5 PE=4 SV=1	pop:POPTR_810753	hypothetical protein ; K07385 1,8-cineole synthase [EC:4.2.3.-]	PF03936.11|Terpene_synth_C; PF01397.16|Terpene_synth	IPR001906|Terpene synthase, N-terminal domain; IPR005630|Terpene synthase, metal-binding domain	GO:0000287|magnesium ion binding ; GO:0016829|lyase activity ; GO:0008152|metabolic process ; GO:0010333|terpene synthase activity	8.77546	0.278948	0.867081	570.591	600.591	617.734	627.354	642.354	610.516	254.488	8.77546	22.3928	14	29	7.94084e-12	5.16097	4.89535	5.20034	5.70711	4.55388	4.72443	6.20051	5.51611	5.14166	5.15714	5.23467	6.2239	4.62824	5.10796	5.37759	-0.189471	-0.722854	-0.110418	0.907222
Gh_A04G1296	scaffold750_A04	+	60448	63104	AT5G23960	terpene synthase 21	Q39760	DCS2_GOSAR (+)-delta-cadinene synthase isozyme XC14 OS=Gossypium arboreum PE=2 SV=1	Q4VP12	Q4VP12_GOSHI (+)-delta-cadinene synthase OS=Gossypium hirsutum GN=cdn1-C5 PE=4 SV=1	pop:POPTR_810753	hypothetical protein ; K07385 1,8-cineole synthase [EC:4.2.3.-]	PF03936.11|Terpene_synth_C; PF01397.16|Terpene_synth	IPR001906|Terpene synthase, N-terminal domain; IPR005630|Terpene synthase, metal-binding domain	GO:0000287|magnesium ion binding ; GO:0016829|lyase activity ; GO:0008152|metabolic process ; GO:0010333|terpene synthase activity	6.68383	0.616462	0.813362	440.204	470.204	487.347	496.967	511.967	480.129	193.831	6.68383	23.8888	14	29	3.45908e-12	3.52648	3.51651	3.78419	4.0999	3.01226	3.27084	5.28658	3.86423	3.72167	3.61092	3.51651	5.49031	3.57425	2.92674	3.56953	-0.360047	-0.373949	-0.000749349	0.439401
Gh_A04G1301	scaffold753_A04	+	25063	25344												7.43278	0.533404	0.871528	494.753	524.753	541.896	551.516	566.516	534.678	215.551	7.43278	15.5787	14	29	7.37791e-10	4.27203	3.76892	5.31321	5.3845	5.41906	5.25576	5.21855	5.03479	3.90533	3.97656	4.06049	5.15906	3.50656	4.20469	3.98898	-0.420488	-1.14365	1.07609	1.17856
Gh_A04G1351	scaffold845_A04	-	11432	14104	AT1G16060	ARIA-interacting double AP2 domain protein	Q94AN4	AP2L1_ARATH AP2-like ethylene-responsive transcription factor At1g16060 OS=Arabidopsis thaliana GN=At1g16060 PE=2 SV=1	F6HYM6	F6HYM6_VITVI Putative uncharacterized protein OS=Vitis vinifera GN=VIT_11s0037g00870 PE=4 SV=1	ath:AT1G16060	ovule development protein, putative ; K09285 AP2-like factor, ANT lineage	PB007552|Pfam-B_7552; PF00847.15|AP2	IPR001471|AP2/ERF domain	GO:0006355|regulation of transcription, DNA-dependent ; GO:0003700|sequence-specific DNA binding transcription factor activity	2.92945	0.170812	0.791546	346.519	376.519	393.662	403.282	418.282	386.444	84.9542	2.92945	9.19288	14	29	3.22092e-07	4.39033	4.52179	4.60183	4.12713	4.00733	3.94481	3.30811	3.8712	4.19469	4.32192	4.35671	3.83586	4.02535	4.32634	4.99383	0.513979	0.848741	1.05256	-0.156219
Gh_A04G1417	scaffold1010_A04	-	80902	82671	AT1G17750	PEP1 receptor 2	Q9LHP4	RCH2_ARATH Receptor-like protein kinase 2 OS=Arabidopsis thaliana GN=RCH2 PE=1 SV=1	B9RGI4	B9RGI4_RICCO Serine-threonine protein kinase, plant-type, putative OS=Ricinus communis GN=RCOM_1454170 PE=4 SV=1	ath:AT1G28440	HSL1; HSL1 (HAESA-LIKE 1); ATP binding / kinase/ protein serine/threonine kinase ; K00924	PB012106|Pfam-B_12106; PB011516|Pfam-B_11516; PB005929|Pfam-B_5929; PF00560.28|LRR_1; PF13855.1|LRR_8; PF08263.7|LRRNT_2; PB000819|Pfam-B_819; PF13504.1|LRR_7; PB002673|Pfam-B_2673; PB002910|Pfam-B_2910	IPR001611|Leucine-rich repeat; IPR003591|Leucine-rich repeat, typical subtype; IPR013210|Leucine-rich repeat-containing N-terminal, type 2	GO:0005515|protein binding	5.55549	0.204726	0.783969	428.56	458.56	475.703	485.323	500.323	468.485	161.109	5.55549	7.57556	14	29	2.4672e-06	4.31303	4.52901	4.07187	5.18552	4.57471	4.2485	4.55388	3.91867	3.83586	4.30856	4.68829	4.29502	3.65498	4.87011	4.68675	-0.169752	0.359417	-0.760634	1.96797
Gh_A04G1436	scaffold1015_A04	+	1401	2441	AT2G17230	EXORDIUM like 5			B9SMC4	B9SMC4_RICCO Putative uncharacterized protein OS=Ricinus communis GN=RCOM_0600270 PE=4 SV=1			PF04674.7|Phi_1	IPR006766|Phosphate-induced protein 1		12.2632	0.166902	0.975905	770.459	800.459	817.602	827.222	842.222	810.384	355.632	12.2632	59.9248	14	29	1.501e-17	7.61332	8.15393	7.43426	7.94414	7.77402	7.62266	7.77345	6.79496	7.2717	7.84005	7.34386	7.28482	6.70441	7.78142	7.89618	0.156445	1.46877	-0.278247	0.959502
Gh_A05G0068	A05	-	861328	862500					B9N716	B9N716_POPTR Predicted protein OS=Populus trichocarpa GN=POPTRDRAFT_672980 PE=4 SV=1			PB000388|Pfam-B_388			5.04445	0.228296	0.831888	427.823	457.823	474.966	484.586	499.586	467.748	146.289	5.04445	12.557	14	29	9.6246e-09	4.23893	3.8712	4.00733	4.44265	5.16859	4.45822	4.62497	4.48112	4.74203	5.05199	4.48864	4.27667	4.11087	5.24175	5.34233	-0.723846	-1.52826	-1.23046	-0.278187
Gh_A05G0136	A05	-	1468042	1473992	AT5G43810	Stabilizer of iron transporter SufD / Polynucleotidyl transferase	Q69VD5	PNH1_ORYSJ Protein argonaute PNH1 OS=Oryza sativa subsp. japonica GN=PHN1 PE=2 SV=1	B9STN2	B9STN2_RICCO Eukaryotic translation initiation factor 2c, putative OS=Ricinus communis GN=RCOM_0825910 PE=4 SV=1	vvi:100244311	hypothetical protein LOC100244311 ; K11593 eukaryotic translation initiation factor 2C	PB000143|Pfam-B_143; PF02170.17|PAZ; PF02171.12|Piwi; PB000115|Pfam-B_115; PF08699.5|DUF1785	IPR003100|Argonaute/Dicer protein, PAZ; IPR003165|Stem cell self-renewal protein Piwi; IPR014811|Domain of unknown function DUF1785	GO:0005515|protein binding	4.33521	0.388375	0.967939	460.597	490.597	507.74	517.36	532.36	500.522	125.721	4.33521	78.9855	14	29	3.22036e-19	6.25767	5.88703	4.93207	6.82943	5.45817	5.3845	5.75151	5.42495	6.28972	6.26213	6.45047	4.59512	5.21494	5.86741	6.41591	0.726828	0.136405	-1.38483	1.63765
Gh_A05G0238	A05	-	2805424	2807189	AT4G29820	homolog of CFIM-25	Q6DJE4	CPSF5_XENLA Cleavage and polyadenylation specificity factor subunit 5 OS=Xenopus laevis GN=cpsf5 PE=2 SV=1	I1L1L9	I1L1L9_SOYBN Uncharacterized protein OS=Glycine max PE=4 SV=1	gga:415697	AMFR; autocrine motility factor receptor ; K10636 autocrine motility factor receptor [EC:6.3.2.19]	PF13869.1|NUDIX_2	IPR016706|Cleavage/polyadenylation specificity factor subunit 5	GO:0003729|mRNA binding ; GO:0006378|mRNA polyadenylation ; GO:0005849|mRNA cleavage factor complex	4.31662	2.04902	0.932938	365.505	395.505	412.648	422.268	437.268	405.43	125.182	4.31662	27.0518	14	29	6.88072e-13	4.4961	1.38841	4.68213	2.23359	3.13549	4.96051	2.0369	4.92967	2.12035	3.84303	1.99248	5.0626	2.56495	5.33111	5.0337	0.641366	-1.55206	0.772669	-0.955528
Gh_A05G0245	A05	+	2882011	2885897	AT5G20540	BREVIS RADIX-like 4	Q8GZ92	BRXL4_ARATH Protein Brevis radix-like 4 OS=Arabidopsis thaliana GN=BRXL4 PE=2 SV=1	M5VVY0	M5VVY0_PRUPE Uncharacterized protein OS=Prunus persica GN=PRUPE_ppa007278mg PE=4 SV=1			PF08381.6|BRX; PF13713.1|BRX_N	IPR013591|Brevis radix (BRX) domain; IPR027988|Transcription factor BREVIS RADIX, N-terminal domain		2.4421	0.910686	0.919019	322.928	352.928	370.071	379.691	394.691	362.853	70.8208	2.4421	15.3383	14	29	8.90991e-10	4.45046	2.45674	4.01939	4.80947	4.37785	3.87812	3.01226	4.43082	4.08317	4.06617	4.5326	3.8712	1.29982	4.36522	4.21213	0.6393	-1.51093	0.174383	1.02649
Gh_A05G0248	A05	-	2927603	2928436	AT5G21940				I3S7T7	I3S7T7_LOTJA Uncharacterized protein OS=Lotus japonicus PE=2 SV=1						5.26789	0.369182	0.750276	404.728	434.728	451.871	461.491	476.491	444.653	152.769	5.26789	4.94999	14	29	0.000137372	3.76893	2.96184	3.95125	4.16408	3.60187	4.16408	2.53897	3.91202	3.93834	4.41482	4.18965	3.87812	3.2582	3.88499	4.64919	-0.0903127	-1.56291	0.242355	0.630676
Gh_A05G0249	A05	+	2931577	2931846	AT1G72610	germin-like protein 1	O04011	ABP20_PRUPE Auxin-binding protein ABP20 OS=Prunus persica GN=ABP20 PE=2 SV=1	B5G501	B5G501_GOSBA GLP3 (Fragment) OS=Gossypium barbadense PE=2 SV=1			PF00190.17|Cupin_1	IPR001929|Germin; IPR006045|Cupin 1	GO:0045735|nutrient reservoir activity ; GO:0030145|manganese ion binding	60.2788	1.81543	0.981488	2065.02	2095.02	2112.16	2121.78	2136.78	2104.94	1748.09	60.2788	134.077	14	29	1.85295e-22	5.63598	8.53536	7.35842	5.15329	5.89072	6.91407	8.06054	5.70156	5.17426	5.51208	5.47227	5.47367	9.43899	5.57973	5.80363	-0.549868	1.59204	0.722579	-0.906452
Gh_A05G0357	A05	-	3856761	3858250	AT3G16360	HPT phosphotransmitter 4	Q9LU15	AHP4_ARATH Histidine-containing phosphotransfer protein 4 OS=Arabidopsis thaliana GN=AHP4 PE=1 SV=2	A5ATK8	A5ATK8_VITVI Putative uncharacterized protein OS=Vitis vinifera GN=VITISV_008201 PE=4 SV=1	ncr:NCU01489	hypothetical protein; K11232 osomolarity two-component system, phosphorelay intermediate protein YPD1	PF01627.18|Hpt	IPR008207|Signal transduction histidine kinase, phosphotransfer (Hpt) domain	GO:0000160|phosphorelay signal transduction system ; GO:0004871|signal transducer activity	2.57037	0.593128	0.911447	314.071	344.071	361.213	370.833	385.833	353.995	74.5408	2.57037	11.3878	14	29	2.97376e-08	3.49651	1.7346	3.17806	4.23893	3.58352	4.19971	3.4012	4.46207	3.94481	3.93183	4.08317	3.93834	2.3979	4.09434	2.97041	-0.107364	-2.4567	-0.531987	0.882583
Gh_A05G0478	A05	-	5195950	5197554	AT2G25110	stromal cell-derived factor 2-like protein precursor	Q93ZE8	SDF2_ARATH Stromal cell-derived factor 2-like protein OS=Arabidopsis thaliana GN=At2g25110 PE=1 SV=1	K7KIF6	K7KIF6_SOYBN Uncharacterized protein OS=Glycine max PE=4 SV=1	sce:YDL093W	PMT5; Pmt5p (EC:2.4.1.109); K00728 dolichyl-phosphate-mannose-protein mannosyltransferase [EC:2.4.1.109]	PF02815.14|MIR	IPR016093|MIR motif; IPR027005|Glycosyltransferase 39 like	GO:0016020|membrane	5.91598	0.177752	0.971799	543.658	573.658	590.801	600.421	615.421	583.583	171.563	5.91598	62.9899	14	29	7.524e-18	6.17517	6.77117	7.04723	7.07242	6.89939	6.16542	6.19509	6.27727	6.20792	7.0338	7.15122	6.65801	6.1591	7.14572	7.16781	-1.16943	0.224688	0.870421	0.929354
Gh_A05G0479	A05	+	5198467	5201069	AT2G24270	aldehyde dehydrogenase 11A3	P93338	GAPN_NICPL NADP-dependent glyceraldehyde-3-phosphate dehydrogenase OS=Nicotiana plumbaginifolia GN=GAPN PE=2 SV=1	B9RNW8	B9RNW8_RICCO NADP-dependent glyceraldehyde-3-phosphate dehydrogenase, putative OS=Ricinus communis GN=RCOM_0921710 PE=3 SV=1	osa:4345685	Os08g0440800; hypothetical protein ; K00131 glyceraldehyde-3-phosphate dehydrogenase (NADP) [EC:1.2.1.9]	PF00171.17|Aldedh	IPR015590|Aldehyde dehydrogenase domain; IPR016160|Aldehyde dehydrogenase, conserved site	GO:0008152|metabolic process ; GO:0055114|oxidation-reduction process ; GO:0016491|oxidoreductase activity	5.77563	0.748938	0.980742	486.002	516.002	533.145	542.765	557.765	525.927	167.493	5.77563	88.2598	14	29	6.79593e-20	4.57127	5.92426	5.16288	6.72183	4.93687	4.83628	4.73327	4.77351	4.90032	6.52845	6.49476	5.84064	4.14313	6.52356	6.4481	-1.05877	0.479339	-0.386212	1.38604
Gh_A05G0486	A05	+	5287365	5290792	AT5G10870	chorismate mutase 2	Q9S7H4	CM2_ARATH Chorismate mutase 2 OS=Arabidopsis thaliana GN=CM2 PE=1 SV=1	B9RNW0	B9RNW0_RICCO Chorismate mutase cm2, putative OS=Ricinus communis GN=RCOM_0920930 PE=4 SV=1	ath:AT5G10870	ATCM2; ATCM2 (CHORISMATE MUTASE 2); chorismate mutase ; K01850 chorismate mutase [EC:5.4.99.5]	PB009705|Pfam-B_9705; PB001059|Pfam-B_1059	IPR008238|Chorismate mutase, AroQ class, eukaryotic type	GO:0004106|chorismate mutase activity; GO:0009073|aromatic amino acid family biosynthetic process	3.25353	0.138166	0.694304	346.421	376.421	393.564	403.184	418.184	386.346	94.3525	3.25353	3.8629	14	29	0.00102617	4.1795	4.05468	3.93834	3.99514	3.65498	4.04305	4.23893	3.70541	4.02535	3.91202	3.82864	3.62878	4.50719	3.96398	2.97041	0.779657	0.41887	0.0826073	0.246773
Gh_A05G0488	A05	-	5294997	5298589	AT4G31820	Phototropic-responsive NPH3 family protein	Q8H1D3	NPY1_ARATH BTB/POZ domain-containing protein NPY1 OS=Arabidopsis thaliana GN=NPY1 PE=2 SV=1	F6H337	F6H337_VITVI Putative uncharacterized protein OS=Vitis vinifera GN=VIT_04s0008g06630 PE=2 SV=1			PF03000.9|NPH3; PF00651.26|BTB	IPR000210|BTB/POZ-like; IPR013069|BTB/POZ; IPR027356|NPH3 domain	GO:0005515|protein binding	8.37824	0.313029	0.981158	631.008	661.008	678.151	687.771	702.771	670.933	242.969	8.37824	121.821	14	29	7.21424e-22	6.72783	6.52991	6.21461	7.90716	6.44466	7.51043	7.28596	6.57971	6.72143	7.53903	7.67384	7.5353	6.338	7.46546	6.65286	-0.497936	-0.849186	-1.40873	1.59497
Gh_A05G0491	A05	+	5326149	5326787	AT4G31840	early nodulin-like protein 15	Q9SK27	ENL1_ARATH Early nodulin-like protein 1 OS=Arabidopsis thaliana GN=At2g25060 PE=1 SV=2	A7J385	A7J385_GOSHI Phytocyanin-like arabinogalactan-protein (Precursor) OS=Gossypium hirsutum GN=PLA1 PE=2 SV=1			PF02298.12|Cu_bind_like	IPR003245|Plastocyanin-like	GO:0009055|electron carrier activity ; GO:0005507|copper ion binding	6.03614	0.1662	0.824787	476.981	506.981	524.124	533.744	548.744	516.906	175.048	6.03614	6.38447	14	29	1.34543e-05	4.9675	4.49981	5.08965	5.10595	5.19665	4.76786	4.97673	4.81218	5.29163	5.21131	4.83363	4.79854	3.8712	5.39363	4.66814	0.182103	-1.06058	0.506682	0.549976
Gh_A05G0525	A05	+	5601517	5605655	AT5G24910	cytochrome P450, family 714, subfamily A, polypeptide 1	Q93Z79	C14A1_ARATH Cytochrome P450 714A1 OS=Arabidopsis thaliana GN=CYP714A1 PE=2 SV=1	B9RNP2	B9RNP2_RICCO Cytochrome P450, putative OS=Ricinus communis GN=RCOM_0919450 PE=3 SV=1	ath:AT5G38450	CYP735A1 (cytochrome P450, family 735, subfamily A, polypeptide 1); oxygen binding ; K10717 cytokinin trans-hydroxylase	PF00067.17|p450	IPR001128|Cytochrome P450; IPR002401|Cytochrome P450, E-class, group I; IPR017972|Cytochrome P450, conserved site	GO:0009055|electron carrier activity ; GO:0020037|heme binding ; GO:0016705|oxidoreductase activity, acting on paired donors, with incorporation or reduction of molecular oxygen ; GO:0005506|iron ion binding ; GO:0055114|oxidation-reduction process	38.4587	0.372971	0.76927	1416.65	1446.65	1463.79	1473.41	1488.41	1456.57	1115.3	38.4587	7.33234	14	29	3.43658e-06	5.39816	5.95324	6.22654	5.16097	5.55037	5.08554	4.68521	5.06681	6.28476	6.18002	5.90627	5.92426	5.6204	5.43518	6.8222	-0.505946	0.467512	0.946793	-0.921918
Gh_A05G0535	A05	+	5665994	5750884	AT5G10690	pentatricopeptide (PPR) repeat-containing protein / CBS domain-containing protein	Q8VYD6	PP374_ARATH Pentatricopeptide repeat-containing protein At5g10690 OS=Arabidopsis thaliana GN=CBSPPR1 PE=2 SV=1	K7M6K8	K7M6K8_SOYBN Uncharacterized protein OS=Glycine max PE=4 SV=1	bfu:BC1G_06649	hypothetical protein ; K12623 U6 snRNA-associated Sm-like protein LSm4	PF01535.15|PPR; PF13041.1|PPR_2; PF12854.2|PPR_1	IPR002885|Pentatricopeptide repeat		4.76021	0.106775	0.72523	427.364	457.364	474.507	484.127	499.127	467.289	138.046	4.76021	7.17262	14	29	4.28923e-06	4.76217	4.97903	4.97903	4.51086	4.97443	4.83892	4.80129	4.38203	4.67904	4.86497	4.33947	4.71552	5.0917	4.52179	5.53339	-0.118631	0.594617	0.594617	-0.945214
Gh_A05G0625	A05	+	6591421	6593963	AT5G04885	Glycosyl hydrolase family protein	Q23892	GLUA_DICDI Lysosomal beta glucosidase OS=Dictyostelium discoideum GN=gluA PE=1 SV=2	F6H5Z0	F6H5Z0_VITVI Putative uncharacterized protein OS=Vitis vinifera GN=VIT_14s0036g01040 PE=4 SV=1	ath:AT3G47000	glycosyl hydrolase family 3 protein ; K01188 beta-glucosidase [EC:3.2.1.21]	PF01915.17|Glyco_hydro_3_C; PF00933.16|Glyco_hydro_3	IPR001764|Glycoside hydrolase, family 3, N-terminal; IPR002772|Glycoside hydrolase family 3 C-terminal domain; IPR026892|Glycoside hydrolase family 3	GO:0004553|hydrolase activity, hydrolyzing O-glycosyl compounds ; GO:0005975|carbohydrate metabolic process	9.50517	0.151135	0.939457	643.791	673.791	690.934	700.554	715.554	683.716	275.65	9.50517	36.5691	14	29	1.26554e-14	6.42216	6.53959	6.35089	7.14283	6.48667	6.2239	6.36819	6.35089	7.097	6.60078	7.04491	5.97126	6.2653	7.06048	7.16046	-0.469396	-0.169064	-0.651707	1.37386
Gh_A05G0682	A05	+	7163143	7168230	AT2G27600	AAA-type ATPase family protein	P52917	VPS4_YEAST Vacuolar protein sorting-associated protein 4 OS=Saccharomyces cerevisiae (strain ATCC 204508 / S288c) GN=VPS4 PE=1 SV=1	Q1W2L1	Q1W2L1_GOSHI Suppressor of K+ transport growth defect-like protein OS=Gossypium hirsutum GN=SKD1 PE=2 SV=1	vvi:100242617	GSVIVT00011401001; hypothetical protein LOC100242617 ; K12196 vacuolar protein-sorting-associated protein 4	PB013768|Pfam-B_13768; PF04212.13|MIT; PF00004.24|AAA; PF09336.5|Vps4_C	IPR003959|ATPase, AAA-type, core; IPR003960|ATPase, AAA-type, conserved site; IPR007330|MIT; IPR015415|Vps4 oligomerisation, C-terminal	GO:0005524|ATP binding	3.28445	0.510925	0.987266	441.434	471.434	488.577	498.197	513.197	481.359	95.249	3.28445	61.2621	14	29	1.10602e-17	6.23179	4.78192	6.41673	6.39804	6.36762	6.49072	4.66344	6.45467	6.42433	6.39582	6.32137	4.5326	6.43988	6.40192	6.30445	0.26411	-1.75016	0.521042	0.495074
Gh_A05G0709	A05	-	7427851	7428453	AT5G22870	Late embryogenesis abundant (LEA) hydroxyproline-rich glycoprotein family	Q8VZ13	Y1816_ARATH Uncharacterized protein At1g08160 OS=Arabidopsis thaliana GN=At1g08160 PE=2 SV=1	M5WCX8	M5WCX8_PRUPE Uncharacterized protein OS=Prunus persica GN=PRUPE_ppa011745mg PE=4 SV=1			PF03168.8|LEA_2	IPR004864|Late embryogenesis abundant protein, LEA-14		8.02656	0.504717	0.979856	586.852	616.852	633.995	643.615	658.615	626.777	232.77	8.02656	35.5404	14	29	1.85539e-14	6.35842	5.14943	6.08829	6.66356	6.59259	6.72183	4.67904	6.75693	6.69208	6.33387	6.47953	4.83628	6.67245	6.46873	6.73281	0.20019	-1.48802	-0.177016	0.626279
Gh_A05G0732	A05	-	7622823	7626171	AT3G08510	phospholipase C 2	Q39033	PLCD2_ARATH Phosphoinositide phospholipase C 2 OS=Arabidopsis thaliana GN=PLC2 PE=1 SV=1	B9GIH2	B9GIH2_POPTR Predicted protein OS=Populus trichocarpa GN=POPTRDRAFT_752026 PE=4 SV=1	pop:POPTR_752026	hypothetical protein ; K05857 phospholipase C, delta [EC:3.1.4.11]	PF00387.14|PI-PLC-Y; PF00388.14|PI-PLC-X; PF00168.25|C2; PF09279.6|EF-hand_like	IPR000008|C2 calcium-dependent membrane targeting; IPR000909|Phospholipase C, phosphatidylinositol-specific , X domain; IPR001192|Phosphoinositide phospholipase C; IPR001711|Phospholipase C, phosphatidylinositol-specific, Y domain; IPR015359|Phospholipase C, phosphoinositol-specific, EF-hand-like; IPR018029|C2 membrane targeting protein	GO:0007165|signal transduction ; GO:0005515|protein binding ; GO:0004435|phosphatidylinositol phospholipase C activity ; GO:0035556|intracellular signal transduction ; GO:0006629|lipid metabolic process	5.92804	0.337951	0.916272	477.985	507.985	525.128	534.748	549.748	517.91	171.913	5.92804	28.6636	14	29	3.22211e-13	5.44097	6.11589	4.41482	5.9126	4.76786	4.96517	4.66344	5.37682	5.78996	5.38602	5.9153	4.85463	4.29955	5.36286	5.05306	0.389789	1.58717	-1.43072	1.22651
Gh_A05G0764	A05	+	7844548	7845582	AT1G13250	galacturonosyltransferase-like 3	Q0V7R1	GATL3_ARATH Probable galacturonosyltransferase-like 3 OS=Arabidopsis thaliana GN=GATL3 PE=2 SV=1	F6HF08	F6HF08_VITVI Putative uncharacterized protein OS=Vitis vinifera GN=VIT_01s0011g03050 PE=4 SV=1	dre:492466	glt8d1; glycosyltransferase 8 domain containing 1 (EC:2.4.1.-); K00754	PB004140|Pfam-B_4140; PF01501.15|Glyco_transf_8	IPR002495|Glycosyl transferase, family 8	GO:0016757|transferase activity, transferring glycosyl groups	8.70871	0.498303	0.963896	603.21	633.21	650.353	659.973	674.973	643.135	252.553	8.70871	37.8252	14	29	8.03812e-15	6.53621	6.39582	5.65949	6.5333	6.62672	4.95348	4.89285	6.652	6.58984	6.65929	6.75964	5.18365	6.86693	6.7998	6.74524	0.395899	0.196869	-0.847014	0.391782
Gh_A05G1020	A05	+	10256855	10258201	AT5G25110	CBL-interacting protein kinase 25	Q8W1D5	CIPKP_ARATH CBL-interacting serine/threonine-protein kinase 25 OS=Arabidopsis thaliana GN=CIPK25 PE=2 SV=1	F6I3C0	F6I3C0_VITVI Putative uncharacterized protein OS=Vitis vinifera GN=VIT_09s0070g00140 PE=4 SV=1	ath:AT1G30270	CIPK23; CIPK23 (CBL-INTERACTING PROTEIN KINASE 23); kinase ; K00924	PF00069.20|Pkinase; PF03822.9|NAF	IPR000719|Protein kinase domain; IPR002290|Serine/threonine- / dual specificity protein kinase, catalytic domain; IPR004041|NAF domain; IPR008271|Serine/threonine-protein kinase, active site; IPR017441|Protein kinase, ATP binding site; IPR018451|NAF/FISL domain; IPR020635|Tyrosine-protein kinase, catalytic domain; IPR020636|Calcium/calmodulin-dependent/calcium-dependent protein kinase	GO:0004713|protein tyrosine kinase activity; GO:0007165|signal transduction ; GO:0005524|ATP binding ; GO:0004674|protein serine/threonine kinase activity ; GO:0004672|protein kinase activity ; GO:0006468|protein phosphorylation	3.21095	0.123852	0.860728	388.863	418.863	436.006	445.626	460.626	428.788	93.1174	3.21095	12.038	14	29	1.57125e-08	4.57814	5.26269	4.36945	4.82831	5.07517	4.86753	5.17991	4.63473	4.69135	4.66971	4.8752	5.13384	4.20469	5.13971	5.40717	-0.82958	1.17686	-1.44127	-0.0963141
Gh_A05G1097	A05	-	11182000	11182332												3.60896	0.50678	0.778904	321.848	351.848	368.99	378.61	393.61	361.772	104.66	3.60896	7.57137	14	29	2.48117e-06	2.23359	3.29584	3.41225	2.03704	2.30259	3.61092	3.16407	3.17807	2.96185	2.94444	3.19185	3.64632	4.26268	2.15948	2.44235	-1.1786	0.477525	0.659007	-1.48504
Gh_A05G1118	A05	+	11337481	11345574	AT1G72990	beta-galactosidase 17	Q93Z24	BGA17_ARATH Beta-galactosidase 17 OS=Arabidopsis thaliana GN=BGAL17 PE=2 SV=1	M5XGL9	M5XGL9_PRUPE Uncharacterized protein OS=Prunus persica GN=PRUPE_ppa002232mg PE=4 SV=1	pop:POPTR_919635	hypothetical protein ; K12309 beta-galactosidase [EC:3.2.1.23]	PB003789|Pfam-B_3789; PB003872|Pfam-B_3872; PF01301.14|Glyco_hydro_35; PB000669|Pfam-B_669; PB002131|Pfam-B_2131; PB011686|Pfam-B_11686; PB000541|Pfam-B_541	IPR001944|Glycoside hydrolase, family 35; IPR019801|Glycoside hydrolase, family 35, conserved site	GO:0004553|hydrolase activity, hydrolyzing O-glycosyl compounds ; GO:0005975|carbohydrate metabolic process	18.5552	1.14795	0.985885	935.467	965.467	982.61	992.23	1007.23	975.392	538.102	18.5552	71.2736	14	29	1.35135e-18	7.43406	5.28995	7.95121	7.93176	7.93773	7.87992	7.10579	6.33624	7.92407	7.34192	7.94213	5.30662	7.83228	5.11199	7.86019	0.266441	-1.71484	0.744315	0.726348
Gh_A05G1250	A05	-	12648048	12651578	AT5G46240	potassium channel in Arabidopsis thaliana 1	Q39128	KAT1_ARATH Potassium channel KAT1 OS=Arabidopsis thaliana GN=KAT1 PE=1 SV=2	F6HLR3	F6HLR3_VITVI Putative uncharacterized protein OS=Vitis vinifera GN=VIT_10s0003g03270 PE=2 SV=1	mmu:170738	Kcnh7; potassium voltage-gated channel, subfamily H (eag-related), member 7 ; K04910 potassium voltage-gated channel, Eag-related subfamily H, member 7	PF12796.2|Ank_2; PF00027.24|cNMP_binding; PF11834.3|DUF3354; PF00520.26|Ion_trans	IPR000595|Cyclic nucleotide-binding domain; IPR002110|Ankyrin repeat; IPR003938|Potassium channel, voltage-dependent, EAG/ELK/ERG; IPR005821|Ion transport domain; IPR020683|Ankyrin repeat-containing domain; IPR021789|Potassium channel, plant-type	GO:0016020|membrane ; GO:0055085|transmembrane transport ; GO:0006813|potassium ion transport ; GO:0005249|voltage-gated potassium channel activity; GO:0005515|protein binding ; GO:0005216|ion channel activity ; GO:0006811|ion transport	4.97328	0.986649	0.978055	456.74	486.74	503.882	513.502	528.502	496.665	144.225	4.97328	359.225	14	29	1.3975e-28	4.96517	4.61181	4.61182	4.93926	4.51452	5.11999	4.2485	7.60357	5.05837	5.24351	5.05625	7.54557	5.26786	4.6217	5.20675	-0.277471	-0.632969	-0.632968	-0.303543
Gh_A05G1272	A05	-	12944509	12945537												3.09677	0.114933	0.901406	401.792	431.792	448.935	458.555	473.555	441.717	89.8063	3.09677	16.328	14	29	4.1604e-10	5.116	5.0626	5.13971	5.15906	5.50669	5.23111	5.39816	4.67904	5.6204	5.57215	5.63717	4.60183	5.13384	5.54518	5.6113	-0.459359	-0.621147	-0.387506	-0.328902
Gh_A05G1276	A05	-	12969113	12970938	AT4G18040	eukaryotic translation initiation factor 4E	P48599	IF4E1_ORYSJ Eukaryotic translation initiation factor 4E-1 OS=Oryza sativa subsp. japonica GN=Os01g0970400 PE=2 SV=1	F6HMF0	F6HMF0_VITVI Putative uncharacterized protein OS=Vitis vinifera GN=VIT_10s0003g02250 PE=3 SV=1	vvi:100262414	GSVIVT00007223001; hypothetical protein LOC100262414 ; K03259 translation initiation factor eIF-4E	PF01652.13|IF4E	IPR001040|Translation Initiation factor eIF- 4e; IPR019770|Eukaryotic translation initiation factor 4E (eIF-4E), conserved site	GO:0006413|translational initiation ; GO:0003743|translation initiation factor activity ; GO:0003723|RNA binding ; GO:0005737|cytoplasm	7.97676	0.204806	0.913291	560.648	590.648	607.791	617.411	632.411	600.573	231.326	7.97676	24.4789	14	29	2.52384e-12	5.77662	5.48756	5.63835	5.44674	6.47389	5.49306	5.34869	5.1299	6.20792	6.18415	6.03628	5.27981	5.32138	6.19032	6.41264	0.032943	-0.610503	-0.274834	-0.701372
Gh_A05G1280	A05	-	13009952	13015788	AT1G78580	trehalose-6-phosphate synthase	Q9SYM4	TPS1_ARATH Alpha,alpha-trehalose-phosphate synthase [UDP-forming] 1 OS=Arabidopsis thaliana GN=TPS1 PE=1 SV=1	M5WR99	M5WR99_PRUPE Uncharacterized protein OS=Prunus persica GN=PRUPE_ppa001057mg PE=4 SV=1	ath:AT1G78580	ATTPS1; ATTPS1 (TREHALOSE-6-PHOSPHATE SYNTHASE); transferase, transferring glycosyl groups ; K00697 alpha,alpha-trehalose-phosphate synthase (UDP-forming) [EC:2.4.1.15]	PF00982.16|Glyco_transf_20; PF02358.11|Trehalose_PPase	IPR001830|Glycosyl transferase, family 20; IPR003337|Trehalose-phosphatase	GO:0005992|trehalose biosynthetic process ; GO:0003824|catalytic activity	3.87977	0.350496	0.978015	455.929	485.929	503.072	512.692	527.692	495.854	112.513	3.87977	256.609	14	29	1.75281e-26	5.85316	5.98394	5.84547	5.84064	5.4848	5.70711	5.36598	7.31986	5.8944	5.79403	5.87587	7.42436	5.74833	5.57847	5.83188	-0.196907	0.0236993	-0.209871	-0.218024
Gh_A05G1282	A05	+	13022965	13024547	AT1G29670	GDSL-like Lipase/Acylhydrolase superfamily protein	Q9C7N4	GDL15_ARATH GDSL esterase/lipase At1g29670 OS=Arabidopsis thaliana GN=At1g29670 PE=2 SV=1	D7TJU3	D7TJU3_VITVI Putative uncharacterized protein OS=Vitis vinifera GN=VIT_10s0003g02120 PE=4 SV=1			PB001851|Pfam-B_1851; PF00657.17|Lipase_GDSL	IPR001087|Lipase, GDSL	GO:0016788|hydrolase activity, acting on ester bonds ; GO:0006629|lipid metabolic process	10.1863	0.269865	0.962752	657.678	687.678	704.821	714.441	729.441	697.603	295.403	10.1863	110.875	14	29	2.73301e-21	6.1305	6.16121	6.15415	6.55914	6.338	6.20321	6.14989	7.73921	6.23376	6.29219	6.45782	7.59957	6.06533	6.1814	6.46614	-0.617085	-0.55755	-0.571233	0.214005
Gh_A05G1284	A05	-	13033050	13040485	AT1G17230	Leucine-rich receptor-like protein kinase family protein	C0LGE0	Y1765_ARATH Probable LRR receptor-like serine/threonine-protein kinase At1g07650 OS=Arabidopsis thaliana GN=At1g07650 PE=1 SV=1	M5X004	M5X004_PRUPE Uncharacterized protein OS=Prunus persica GN=PRUPE_ppa000741mg PE=4 SV=1	ath:AT3G55450	protein kinase, putative ; K00924	PB012106|Pfam-B_12106; PB011516|Pfam-B_11516; PB001059|Pfam-B_1059; PF00560.28|LRR_1; PB003458|Pfam-B_3458; PF00069.20|Pkinase; PF13855.1|LRR_8; PF11721.3|Malectin; PB002673|Pfam-B_2673; PB002910|Pfam-B_2910	IPR000719|Protein kinase domain; IPR001611|Leucine-rich repeat; IPR002290|Serine/threonine- / dual specificity protein kinase, catalytic domain; IPR008271|Serine/threonine-protein kinase, active site; IPR017441|Protein kinase, ATP binding site; IPR020635|Tyrosine-protein kinase, catalytic domain; IPR021720|Malectin	GO:0004713|protein tyrosine kinase activity; GO:0005524|ATP binding ; GO:0005515|protein binding ; GO:0004674|protein serine/threonine kinase activity ; GO:0004672|protein kinase activity ; GO:0006468|protein phosphorylation	3.48374	0.238474	0.805503	359.074	389.074	406.217	415.837	430.837	398.999	101.028	3.48374	5.64131	14	29	4.29655e-05	3.91202	4.34381	4.1795	3.60188	4.02535	4.55738	4.23411	3.10608	4.25325	4.08317	4.14841	2.96183	3.91202	4.08317	4.37576	-0.163436	0.801146	0.434101	-0.856282
Gh_A05G1327	A05	-	13598154	13599691	AT2G34050		Q5TC12	ATPF1_HUMAN ATP synthase mitochondrial F1 complex assembly factor 1 OS=Homo sapiens GN=ATPAF1 PE=1 SV=1	B9H2M6	B9H2M6_POPTR Predicted protein OS=Populus trichocarpa GN=POPTRDRAFT_859008 PE=4 SV=1	pop:POPTR_859008	hypothetical protein ; K07555 ATP synthase mitochondrial F1 complex assembly factor 1	PF06644.6|ATP11	IPR010591|ATP11	GO:0005739|mitochondrion ; GO:0006461|protein complex assembly	3.00247	0.38169	0.912593	354.083	384.083	401.226	410.846	425.846	394.008	87.0716	3.00247	55.5181	14	29	4.30785e-17	3.97656	3.91202	3.95763	4.24372	3.81404	4.52179	4.12713	5.58099	3.66356	3.94481	3.93183	5.63121	4.23893	3.93834	3.80666	-0.404104	-0.511554	-0.435617	0.0406895
Gh_A05G1330	A05	-	13618870	13621494	AT5G45960	GDSL-like Lipase/Acylhydrolase superfamily protein	Q9FJ40	GDL86_ARATH GDSL esterase/lipase At5g45960 OS=Arabidopsis thaliana GN=At5g45960 PE=2 SV=1	B9N9M6	B9N9M6_POPTR Predicted protein OS=Populus trichocarpa GN=POPTRDRAFT_586078 PE=2 SV=1			PF00657.17|Lipase_GDSL	IPR001087|Lipase, GDSL	GO:0016788|hydrolase activity, acting on ester bonds ; GO:0006629|lipid metabolic process	21.0975	0.380637	0.914243	938.4	968.4	985.543	995.163	1010.16	978.325	611.828	21.0975	21.9136	14	29	1.04704e-11	6.39415	5.93754	5.8999	5.50939	6.56714	6.26467	5.07725	5.461	7.03615	6.74759	5.95411	5.26786	6.34739	5.56836	6.94601	0.536993	-0.208482	-0.269932	-0.907486
Gh_A05G1393	A05	+	14450704	14456020	AT1G61250	secretory carrier 3	Q9M5P2	SCAM3_ARATH Secretory carrier-associated membrane protein 3 OS=Arabidopsis thaliana GN=SCAMP3 PE=1 SV=1	K4B9A8	K4B9A8_SOLLC Uncharacterized protein OS=Solanum lycopersicum GN=Solyc02g078840.2 PE=4 SV=1			PF04144.8|SCAMP	IPR007273|SCAMP	GO:0016021|integral to membrane ; GO:0015031|protein transport	11.8564	0.216173	0.958707	718.127	748.127	765.27	774.89	789.89	758.052	343.834	11.8564	20.742	14	29	2.10652e-11	7.00971	7.05503	7.09063	6.98163	6.9751	6.9256	6.87764	6.87523	7.019	6.38012	5.69148	6.93958	6.89467	5.68245	6.79066	0.572646	0.671011	0.748302	0.511682
Gh_A05G1418	A05	+	14708418	14710004	AT4G03270	Cyclin D6;1	Q9ZR04	CCD61_ARATH Putative cyclin-D6-1 OS=Arabidopsis thaliana GN=CYCD6-1 PE=3 SV=1	B9SFD7	B9SFD7_RICCO Cyclin d, putative OS=Ricinus communis GN=RCOM_1096490 PE=3 SV=1	dre:30222	ccnd1; cyclin D1 ; K04503 cyclin D1	PF02984.14|Cyclin_C; PF00134.18|Cyclin_N	IPR004367|Cyclin, C-terminal domain; IPR006671|Cyclin, N-terminal; IPR013763|Cyclin-like	GO:0005634|nucleus	2.37021	1.03554	0.811486	284.267	314.267	331.41	341.03	356.03	324.192	68.7361	2.37021	6.62587	14	29	9.39369e-06	3.30811	3.46574	3.68051	2.89037	3.7612	3.20545	3.02852	3.41225	2.99573	2.59027	3.35574	2.90873	3.52636	0.00497819	4.18965	0.233359	0.400662	0.62862	-0.210012
Gh_A05G1453	A05	-	15025364	15030891	AT4G04670	Met-10+ like family protein / kelch repeat-containing protein	Q8W4K1	TYW23_ARATH tRNA wybutosine-synthesizing protein 2/3/4 OS=Arabidopsis thaliana GN=At4g04670 PE=2 SV=1	F6H7M2	F6H7M2_VITVI Putative uncharacterized protein OS=Vitis vinifera GN=VIT_10s0116g01770 PE=4 SV=1	dre:564925	zgc:153361 (EC:2.1.1.-); K00599	PF02676.9|TYW3; PF02475.11|Met_10; PF13964.1|Kelch_6; PF01344.20|Kelch_1	IPR003402|tRNA transferase Trm5/Tyw2; IPR003827|tRNA wybutosine-synthesizing protein; IPR006652|Kelch repeat type 1	GO:0005515|protein binding ; GO:0016740|transferase activity	6.73074	0.330218	0.906324	508.364	538.364	555.507	565.127	580.127	548.289	195.191	6.73074	19.9654	14	29	3.41308e-11	5.7869	5.706	5.73118	4.68213	5.116	5.71483	5.78894	5.84064	4.70048	5.56707	4.62824	4.73033	4.44657	5.75363	4.46591	0.958132	0.815385	0.859816	-0.991339
Gh_A05G1464	A05	+	15102424	15102693												12.7792	0.251	0.880076	710.648	740.648	757.791	767.411	782.411	750.573	370.597	12.7792	11.504	14	29	2.64793e-08	5.7225	5.50669	5.94367	5.03479	6.14633	5.61677	4.96284	6.07764	5.16479	4.74493	5.63121	6.13484	5.64072	4.77351	5.52545	0.450091	-0.00370004	0.915174	-0.995986
Gh_A05G1489	A05	+	15282381	15285014	AT4G22290	Ubiquitin-specific protease family C19-related protein	Q9FZ45	Y1686_ARATH Uncharacterized membrane protein At1g16860 OS=Arabidopsis thaliana GN=At1g16860 PE=1 SV=1	B9RXD7	B9RXD7_RICCO Putative uncharacterized protein OS=Ricinus communis GN=RCOM_0902840 PE=4 SV=1			PB000968|Pfam-B_968			21.4982	0.871687	0.967648	991.005	1021	1038.15	1047.77	1062.77	1030.93	623.447	21.4982	44.49	14	29	8.93914e-16	7.49628	5.26786	6.286	7.44911	7.38005	5.85698	7.53814	7.34816	7.56786	6.9473	7.45356	7.58393	5.34711	5.26786	7.56528	0.718219	-1.6614	-0.57418	0.667846
Gh_A05G1910	A05	+	20040943	20041608	AT1G72230	Cupredoxin superfamily protein	Q41001	BCP_PEA Blue copper protein OS=Pisum sativum PE=2 SV=1	A3F8V0	A3F8V0_GOSHI Blue copper-like protein OS=Gossypium hirsutum GN=BCP1 PE=2 SV=1			PF02298.12|Cu_bind_like	IPR003245|Plastocyanin-like	GO:0009055|electron carrier activity ; GO:0005507|copper ion binding	4.42297	0.194834	0.755349	395.529	425.529	442.672	452.292	467.292	435.454	128.266	4.42297	5.47335	14	29	5.655e-05	3.47611	4.16925	4.15888	4.58157	4.15366	3.43399	4.00733	4.42285	4.55388	4.00125	3.82864	4.05468	4.64118	3.52636	4.24133	-1.56138	0.220723	0.194079	1.28082
Gh_A05G1923	A05	-	20155100	20161177	AT1G78280	transferases, transferring glycosyl groups	Q9M9E8	FB92_ARATH F-box protein At1g78280 OS=Arabidopsis thaliana GN=At1g78280 PE=2 SV=3	B9RJN3	B9RJN3_RICCO Putative uncharacterized protein OS=Ricinus communis GN=RCOM_1036950 PE=4 SV=1			PF13621.1|Cupin_8; PF12937.2|F-box-like	IPR003347|JmjC domain	GO:0005515|protein binding	3.89789	0.653381	0.862286	351.264	381.264	398.407	408.027	423.027	391.189	113.039	3.89789	19.7769	14	29	3.84664e-11	2.96183	2.83332	3.06027	4.58497	3.23212	2.87168	2.83323	3.06027	3.4012	3.48636	4.77351	4.40672	2.96184	4.71552	4.52179	-0.799527	-0.965652	-0.67227	1.29876
Gh_A05G1929	A05	-	20219078	20219968	AT5G64260	EXORDIUM like 2			B9H713	B9H713_POPTR Predicted protein OS=Populus trichocarpa GN=POPTRDRAFT_559074 PE=4 SV=1			PF04674.7|Phi_1	IPR006766|Phosphate-induced protein 1		7.08912	2.92167	0.971879	516.686	546.686	563.829	573.449	588.449	556.611	205.585	7.08912	29.7249	14	29	1.99619e-13	6.15415	6.24157	6.50678	3.06029	6.08526	6.33977	5.9898	6.24611	6.2653	6.32017	1.67398	3.14994	6.08222	2.63943	3.31421	0.627074	0.6777	0.831274	-1.16451
Gh_A05G1943	A05	-	20423726	20431790	AT1G34630				B9GUV8	B9GUV8_POPTR Predicted protein OS=Populus trichocarpa GN=POPTRDRAFT_816345 PE=4 SV=1			PB008671|Pfam-B_8671	IPR026749|Transmembrane protein 135		5.20396	0.191811	0.635553	408.096	438.096	455.239	464.859	479.859	448.021	150.915	5.20396	5.67256	14	29	4.08457e-05	4.04888	3.78419	3.63759	4.30407	3.84304	3.76892	4.83892	4.1325	4.12175	4.25325	3.84303	3.54582	3.85015	3.95763	4.72739	0.0137501	-0.703513	-1.10078	0.705244
Gh_A05G2014	A05	+	21588871	21591075	AT3G24590	plastidic type i signal peptidase 1	Q8H0W1	PLSP1_ARATH Chloroplast processing peptidase OS=Arabidopsis thaliana GN=PLSP1 PE=2 SV=2	I1KAD4	I1KAD4_SOYBN Uncharacterized protein OS=Glycine max PE=3 SV=1	ppp:PHYPADRAFT_46169	hypothetical protein ; K03100 signal peptidase I [EC:3.4.21.89]	PF00717.18|Peptidase_S24; PB002632|Pfam-B_2632	IPR000223|Peptidase S26A, signal peptidase I; IPR019756|Peptidase S26A, signal peptidase I, serine active site; IPR019757|Peptidase S26A, signal peptidase I, lysine active site; IPR019758|Peptidase S26A, signal peptidase I, conserved site; IPR019759|Peptidase S24/S26A/S26B	GO:0016020|membrane ; GO:0006508|proteolysis ; GO:0016021|integral to membrane ; GO:0008236|serine-type peptidase activity	4.93181	0.158996	0.894672	452.431	482.431	499.574	509.194	524.194	492.356	143.023	4.93181	13.9472	14	29	2.79166e-09	5.50126	5.32788	5.13384	5.32463	4.63473	5.10796	4.45435	4.93447	5.35816	5.56834	5.54257	5.07933	4.76502	5.66296	5.826	0.728314	0.287545	-0.205742	0.279304
Gh_A05G2140	A05	-	24403776	24405514	AT1G71691	GDSL-like Lipase/Acylhydrolase superfamily protein	Q9SF78	GDL29_ARATH GDSL esterase/lipase At1g71691 OS=Arabidopsis thaliana GN=At1g71691 PE=2 SV=1	B9IQC8	B9IQC8_POPTR Predicted protein OS=Populus trichocarpa GN=POPTRDRAFT_574209 PE=4 SV=1			PF00657.17|Lipase_GDSL; PB001851|Pfam-B_1851	IPR001087|Lipase, GDSL	GO:0016788|hydrolase activity, acting on ester bonds ; GO:0006629|lipid metabolic process	13.981	0.193099	0.783359	722.833	752.833	769.976	779.595	794.595	762.758	405.449	13.981	8.17869	14	29	1.11769e-06	5.32788	4.86239	5.10796	6.07151	5.46806	5.48064	5.58224	6.11956	5.07517	5.43953	5.72793	5.40418	4.87774	5.95497	5.70877	-0.386424	-1.56445	-0.942971	1.49551
Gh_A05G2143	A05	-	24426988	24430229	AT4G08900	arginase	P46637	ARGI1_ARATH Arginase OS=Arabidopsis thaliana GN=At4g08900 PE=2 SV=1	B9RD97	B9RD97_RICCO Arginase, putative OS=Ricinus communis GN=RCOM_1611220 PE=1 SV=1	vvi:100245397	hypothetical protein LOC100245397 ; K01480 agmatinase [EC:3.5.3.11]	PF00491.16|Arginase	IPR006035|Ureohydrolase; IPR020855|Ureohydrolase, manganese-binding site	GO:0046872|metal ion binding ; GO:0016813|hydrolase activity, acting on carbon-nitrogen (but not peptide) bonds, in linear amidines	8.34985	0.651544	0.953361	566.603	596.603	613.746	623.366	638.366	606.528	242.146	8.34985	77.8035	14	29	3.97616e-19	4.9927	6.66185	5.56452	4.76217	5.05412	4.99721	4.89784	4.85203	4.78471	6.4552	6.72183	6.81344	5.01286	4.78749	4.95934	-0.535095	1.5495	0.179048	-0.822993
Gh_A05G2488	A05	+	32743930	32751094	AT1G76520	Auxin efflux carrier family protein	P14802	YOXD_BACSU Uncharacterized oxidoreductase YoxD OS=Bacillus subtilis (strain 168) GN=yoxD PE=3 SV=2	D7U495	D7U495_VITVI Putative uncharacterized protein OS=Vitis vinifera GN=VIT_04s0044g01860 PE=4 SV=1	pop:POPTR_853491	hypothetical protein ; K07088	PF03547.13|Mem_trans; PF00106.20|adh_short	IPR002198|Short-chain dehydrogenase/reductase SDR; IPR004776|Auxin efflux carrier	GO:0055085|transmembrane transport ; GO:0008152|metabolic process ; GO:0016021|integral to membrane ; GO:0016491|oxidoreductase activity	12.1907	0.155523	0.976988	772.567	802.567	819.71	829.33	844.33	812.492	353.529	12.1907	117.035	14	29	1.27229e-21	7.59203	7.42932	7.82844	7.47496	7.49628	8.49522	7.6406	8.01665	7.32734	7.26659	7.54574	7.32405	8.48136	8.07889	7.80262	-0.324302	-0.736611	0.274766	-0.620961
Gh_A05G2495	A05	-	33179225	33184998	AT5G04500	glycosyltransferase family protein 47	Q9Y169	EXT2_DROME Exostosin-2 OS=Drosophila melanogaster GN=Ext2 PE=1 SV=1	B9T3V5	B9T3V5_RICCO Transferase, transferring glycosyl groups, putative OS=Ricinus communis GN=RCOM_0115300 PE=4 SV=1	dme:Dmel_CG8433	Ext2; CG8433 gene product from transcript CG8433-RA (EC:2.4.1.- 2.4.1.17 2.4.1.224 2.4.1.225); K02367 glucuronyl/N-acetylglucosaminyl transferase EXT2 [EC:2.4.1.224 2.4.1.225]	PB003632|Pfam-B_3632; PF09258.5|Glyco_transf_64	IPR004263|Exostosin-like; IPR015338|EXTL2, alpha-1,4-N-acetylhexosaminyltransferase	GO:0016758|transferase activity, transferring hexosyl groups ; GO:0031227|intrinsic to endoplasmic reticulum membrane	7.91943	0.553027	0.823028	481.546	511.546	528.689	538.309	553.309	521.471	229.664	7.91943	7.28298	14	29	3.67895e-06	3.39005	3.21888	4.08877	4.31749	3.96398	4.48488	3.69718	4.16925	4.44657	2.83321	2.77259	4.15888	4.98361	3.30811	2.67418	-0.535986	-0.779256	0.457063	0.782117
Gh_A05G2704	A05	+	45872744	45880740	AT3G26085	CAAX amino terminal protease family protein	P37513	YYAK_BACSU Uncharacterized protein YyaK OS=Bacillus subtilis (strain 168) GN=yyaK PE=4 SV=1	F6HG31	F6HG31_VITVI Putative uncharacterized protein OS=Vitis vinifera GN=VIT_01s0010g02170 PE=4 SV=1	ath:AT3G26085	CAAX amino terminal protease family protein ; K07052	PF02517.11|Abi	IPR003675|CAAX amino terminal protease	GO:0016020|membrane	2.54835	0.419921	0.925304	326.03	356.03	373.173	382.793	397.793	365.955	73.9022	2.54835	6.34203	14	29	1.43439e-05	3.89182	2.23359	4.24372	4.22926	4.34381	4.09988	4.23411	4.10539	4.08317	4.21951	4.11087	4.03719	4.06617	2.51231	4.08598	-0.0126157	-2.63894	0.544731	0.521833
Gh_A05G2929	A05	+	70962860	70964782	AT5G13990	exocyst subunit exo70 family protein C2	O54922	EXOC7_RAT Exocyst complex component 7 OS=Rattus norvegicus GN=Exoc7 PE=2 SV=1	B9S3S8	B9S3S8_RICCO Protein binding protein, putative OS=Ricinus communis GN=RCOM_0830440 PE=4 SV=1	ath:AT5G13990	ATEXO70C2 (exocyst subunit EXO70 family protein C2); protein binding ; K07195 exocyst complex component 7	PF03081.10|Exo70	IPR004140|Exocyst complex protein Exo70	GO:0000145|exocyst ; GO:0006887|exocytosis	2.42434	0.160152	0.838242	333.935	363.935	381.078	390.698	405.698	373.86	70.3059	2.42434	10.2467	14	29	9.78304e-08	3.82137	4.09988	4.06044	4.56781	4.09988	3.7612	4.49237	4.49981	4.39033	3.8986	4.46591	3.49651	3.72167	4.75932	4.38826	-0.931611	-0.183552	-0.289488	1.07325
Gh_A05G3112	A05	+	80295337	80297941	AT3G01550	phosphoenolpyruvate (pep)/phosphate translocator 2	Q8H0T6	PPT2_ARATH Phosphoenolpyruvate/phosphate translocator 2, chloroplastic OS=Arabidopsis thaliana GN=PPT2 PE=2 SV=1	F6HUY2	F6HUY2_VITVI Putative uncharacterized protein OS=Vitis vinifera GN=VIT_14s0066g01000 PE=4 SV=1			PF00892.15|EamA; PF03151.11|TPT	IPR000620|Drug/metabolite transporter; IPR004853|Triose-phosphate transporter domain	GO:0016020|membrane	8.229	0.786627	0.94768	522.42	552.42	569.563	579.183	594.183	562.345	238.641	8.229	11.0457	14	29	4.20749e-08	5.17426	5.43953	4.6217	5.17991	3.68051	5.15136	3.35574	5.29665	3.13549	5.04343	5.33272	5.22036	2.99574	5.12595	4.82831	0.612599	0.916061	-0.0195362	0.619057
Gh_A05G3139	A05	-	80999633	81001973	AT3G28150	TRICHOME BIREFRINGENCE-LIKE 22			B9RUD4	B9RUD4_RICCO Putative uncharacterized protein OS=Ricinus communis GN=RCOM_0851870 PE=4 SV=1			PF14416.1|PMR5N; PF13839.1|PC-Esterase	IPR025846|PMR5 N-terminal domain; IPR026057|PC-Esterase		22.0997	0.748744	0.983308	1016.31	1046.31	1063.45	1073.07	1088.07	1056.23	640.892	22.0997	90.9146	14	29	4.48206e-20	6.46563	6.43615	7.38853	7.97682	6.84375	6.41891	5.31321	7.91608	6.44201	8.02628	6.53814	7.9882	7.99643	6.28662	8.08209	-0.690183	-0.72359	0.355816	1.02257
Gh_A05G3154	A05	+	81939324	81998450			P77931	PVADH_PSESP Polyvinylalcohol dehydrogenase OS=Pseudomonas sp. GN=pvaA PE=1 SV=1	D7SX74	D7SX74_VITVI Putative uncharacterized protein OS=Vitis vinifera GN=VIT_14s0108g00160 PE=4 SV=1			PF13360.1|PQQ_2; PF01011.16|PQQ	IPR002372|Pyrrolo-quinoline quinone repeat; IPR018391|Pyrrolo-quinoline quinone beta-propeller repeat		30.2016	7.72868	0.962102	1219.86	1249.86	1267.01	1276.63	1291.63	1259.79	875.846	30.2016	19.5386	14	29	4.48082e-11	7.69561	7.50641	7.39203	1.29928	5.96871	7.85825	7.68907	7.77121	7.70256	3.27087	7.79825	1.23707e-05	2.48491	7.95215	7.82465	0.606205	0.53799	0.496752	-1.69998
Gh_A05G3285	A05	-	86188093	86191046	AT3G59110	Protein kinase superfamily protein	Q9SJG2	Y2296_ARATH Probable receptor-like protein kinase At2g42960 OS=Arabidopsis thaliana GN=At2g42960 PE=3 SV=1	B9SKY3	B9SKY3_RICCO ATP binding protein, putative OS=Ricinus communis GN=RCOM_0696690 PE=3 SV=1	ath:AT3G55450	protein kinase, putative ; K00924	PF00069.20|Pkinase; PB003458|Pfam-B_3458	IPR000719|Protein kinase domain; IPR002290|Serine/threonine- / dual specificity protein kinase, catalytic domain; IPR008271|Serine/threonine-protein kinase, active site; IPR017441|Protein kinase, ATP binding site; IPR020635|Tyrosine-protein kinase, catalytic domain	GO:0004713|protein tyrosine kinase activity; GO:0005524|ATP binding ; GO:0004674|protein serine/threonine kinase activity ; GO:0004672|protein kinase activity ; GO:0006468|protein phosphorylation	7.50277	0.710453	0.975838	552.647	582.647	599.79	609.41	624.41	592.572	217.58	7.50277	52.075	14	29	1.03921e-16	4.84681	6.55962	6.13988	6.48819	6.57786	6.44678	6.55346	5.03479	6.52111	4.75646	6.18484	4.55388	6.55346	4.82297	4.66814	-1.08551	0.905691	0.41774	0.822658
Gh_A05G3450	A05	-	89739515	89744281	AT2G26230	uricase / urate oxidase / nodulin 35, putative	P53763	URIC_PHAVU Uricase-2 OS=Phaseolus vulgaris GN=URIII PE=1 SV=2	B9HVK0	B9HVK0_POPTR Uricase OS=Populus trichocarpa GN=POPTRDRAFT_822690 PE=2 SV=1	ath:AT2G26230	uricase / urate oxidase / nodulin 35, putative ; K00365 urate oxidase [EC:1.7.3.3]	PF01014.13|Uricase	IPR002042|Uricase; IPR019842|Uricase, conserved site	GO:0006144|purine nucleobase metabolic process; GO:0055114|oxidation-reduction process ; GO:0004846|urate oxidase activity	9.62542	0.126463	0.976564	699.661	729.661	746.804	756.424	771.424	739.586	279.137	9.62542	54.4849	14	29	5.57967e-17	8.02497	7.87461	7.93963	7.88206	7.26659	7.96485	7.48324	7.09672	7.85192	7.86659	7.88382	7.8774	6.8742	7.89903	7.93987	0.867415	0.446607	0.628583	0.46746
Gh_A05G3453	A05	+	89845075	89846100	AT5G07010	sulfotransferase 2A	Q8L5A7	SOT15_ARATH Cytosolic sulfotransferase 15 OS=Arabidopsis thaliana GN=SOT15 PE=1 SV=1	B9TIQ1	B9TIQ1_RICCO Flavonol 4'-sulfotransferase, putative OS=Ricinus communis GN=RCOM_1946100 PE=4 SV=1	ath:AT2G03760	ST; ST (steroid sulfotransferase); sulfotransferase ; K01025	PF00685.22|Sulfotransfer_1	IPR000863|Sulfotransferase domain	GO:0008146|sulfotransferase activity	4.872	0.504401	0.914581	422.259	452.259	469.402	479.022	494.022	462.184	141.288	4.872	16.6482	14	29	3.2788e-10	5.00171	3.25813	3.68888	5.09579	4.27203	5.34074	3.30811	4.46973	4.83363	5.18552	4.41078	4.98589	4.09988	5.12198	5.1358	0.65547	-1.85926	-1.238	0.79117
Gh_A05G3490	A05	-	90449023	90450086	AT5G05250				M5X4T8	M5X4T8_PRUPE Uncharacterized protein OS=Prunus persica GN=PRUPE_ppa018737mg PE=4 SV=1						6.00932	0.244067	0.809904	455.218	485.218	502.361	511.981	526.981	495.143	174.27	6.00932	4.99368	14	29	0.00012732	4.75359	4.51816	4.61181	4.77068	4.34381	4.96284	4.19469	3.86423	4.84942	4.66971	4.64439	4.95817	3.29584	4.75646	4.79991	0.488447	-0.0326629	0.174638	0.526284
Gh_A05G3491	A05	+	90475973	90477028	AT5G05270	Chalcone-flavanone isomerase family protein	Q8VZW3	CFI3_ARATH Probable chalcone--flavonone isomerase 3 OS=Arabidopsis thaliana GN=CHI3 PE=1 SV=1	D6N3G6	D6N3G6_GOSHI Chalcone isomerase OS=Gossypium hirsutum PE=2 SV=1	osa:4334588	Os03g0819600; hypothetical protein ; K01859 chalcone isomerase [EC:5.5.1.6]	PF02431.10|Chalcone	IPR016087|Chalcone isomerase	GO:0016872|intramolecular lyase activity	88.8294	0.226977	0.983767	3078.49	3108.49	3125.64	3135.26	3150.26	3118.42	2576.05	88.8294	129.102	14	29	3.16863e-22	10.1274	10.3968	10.2724	9.3365	10.2808	9.55966	10.3061	10.3137	9.33194	9.47777	9.21144	9.24097	10.2518	9.48006	9.24971	0.696838	1.25174	0.995355	-0.932341
Gh_A05G3493	A05	+	90545166	90546162	AT2G40610	expansin A8	O22874	EXPA8_ARATH Expansin-A8 OS=Arabidopsis thaliana GN=EXPA8 PE=2 SV=1	Q2Q500	Q2Q500_GOSHI Alpha-expansin 2 OS=Gossypium hirsutum PE=2 SV=1			PF03330.13|DPBB_1; PF01357.16|Pollen_allerg_1	IPR002963|Expansin; IPR007112|Expansin/pollen allergen, DPBB domain; IPR007117|Expansin, cellulose-binding-like domain; IPR007118|Expansin/Lol pI; IPR009009|RlpA-like double-psi beta-barrel domain	GO:0009664|plant-type cell wall organization ; GO:0005576|extracellular region	7.86835	0.458821	0.959952	561.582	591.582	608.725	618.345	633.345	601.507	228.182	7.86835	58.0501	14	29	2.32873e-17	4.81759	4.78749	5.47646	5.48618	6.47595	6.64379	5.13384	6.82871	5.9108	5.58725	5.76728	4.90527	6.57786	5.77765	5.42274	-1.321	-1.36573	-0.341956	-0.327519
Gh_A05G3504	A05	+	90628429	90631102	AT3G10850	Metallo-hydrolase/oxidoreductase superfamily protein	O24496	GLO2C_ARATH Hydroxyacylglutathione hydrolase cytoplasmic OS=Arabidopsis thaliana GN=GLX2-2 PE=1 SV=2	B9N1T0	B9N1T0_POPTR Predicted protein OS=Populus trichocarpa GN=POPTRDRAFT_827863 PE=3 SV=1	osa:4332736	Os03g0332400; hypothetical protein ; K01069 hydroxyacylglutathione hydrolase [EC:3.1.2.6]	PB015779|Pfam-B_15779; PF00753.22|Lactamase_B	IPR001279|Beta-lactamase-like; IPR017782|Hydroxyacylglutathione hydrolase	GO:0016787|hydrolase activity ; GO:0004416|hydroxyacylglutathione hydrolase activity; GO:0008270|zinc ion binding ; GO:0006750|glutathione biosynthetic process	5.21045	0.996816	0.975552	460.591	490.591	507.734	517.354	532.354	500.516	151.103	5.21045	171.15	14	29	5.74574e-24	4.89035	4.50719	4.66658	4.83628	6.69497	4.62497	6.46822	7.00185	4.66658	4.42285	4.46973	4.75932	6.95432	4.5326	4.43675	-0.303697	-0.685028	-0.5264	-0.357508
Gh_A05G3510	A05	-	90712410	90715556	AT2G40935	PLAC8 family protein	Q8S8T8	PCR10_ARATH Protein PLANT CADMIUM RESISTANCE 10 OS=Arabidopsis thaliana GN=PCR10 PE=2 SV=1	B9HDG6	B9HDG6_POPTR Predicted protein OS=Populus trichocarpa GN=POPTRDRAFT_716965 PE=4 SV=1			PF04749.12|PLAC8	IPR006461|Uncharacterised protein family Cys-rich		3.05426	0.198652	0.929376	388.704	418.704	435.847	445.467	460.467	428.629	88.5736	3.05426	15.8465	14	29	5.9962e-10	5.23644	5.20766	5.26096	5.10796	4.52179	5.13776	4.72739	4.20966	5.26442	5.30992	5.11799	5.21675	3.95124	5.37373	4.65871	0.647203	0.581376	0.703288	0.353329
Gh_A05G3776	scaffold1219_A05	-	113273	116729	AT2G40480	Plant protein of unknown function (DUF827)	Q5XVC7	Y2048_ARATH WEB family protein At2g40480 OS=Arabidopsis thaliana GN=At2g40480 PE=2 SV=1	B9S4C0	B9S4C0_RICCO Putative uncharacterized protein OS=Ricinus communis GN=RCOM_0689280 PE=4 SV=1			PF05701.6|WEMBL	IPR008545|WEB family		6.31994	0.560169	0.672194	401.561	431.561	448.704	458.324	473.324	441.486	183.278	6.31994	6.97744	14	29	5.64837e-06	2.94444	3.01228	2.7519	2.85263	4.01338	2.42793	3.72167	4.2485	3.28342	3.24521	2.53897	3.1499	4.51086	2.87169	2.83332	-0.45302	-0.344277	-0.761636	-0.600176
Gh_A05G3820	scaffold1229_A05	-	95487	96829	AT1G17710	Pyridoxal phosphate phosphatase-related protein	Q9FZ62	PPSP2_ARATH Inorganic pyrophosphatase 2 OS=Arabidopsis thaliana GN=At1g17710 PE=2 SV=1	M5WUU9	M5WUU9_PRUPE Uncharacterized protein OS=Prunus persica GN=PRUPE_ppa009904mg PE=4 SV=1	dre:100002812	phospho1; phosphatase, orphan 1 (EC:3.1.3.-); K01112	PF06888.7|Put_Phosphatase	IPR016965|Phosphatase PHOSPHO-type	GO:0016791|phosphatase activity	6.43664	0.105678	0.885936	518.793	548.793	565.936	575.556	590.556	558.718	186.663	6.43664	11.5648	14	29	2.49282e-08	6.04263	5.44386	5.58224	5.9489	5.82008	6.10107	5.96101	6.11221	5.73765	5.67447	5.56834	5.72793	5.03261	6.11516	5.35422	0.932925	-0.964055	-0.525643	0.635985
Gh_A05G3856	scaffold1233_A05	-	36369	37268	AT1G79960	ovate family protein 14			B9GEL7	B9GEL7_POPTR Predicted protein OS=Populus trichocarpa GN=POPTRDRAFT_838900 PE=4 SV=1			PF04844.8|Ovate	IPR006458|Ovate protein family, C-terminal		4.27357	0.178963	0.862162	411.492	441.492	458.635	468.255	483.255	451.417	123.934	4.27357	9.79602	14	29	1.60968e-07	4.42684	4.39856	5.03044	5.31156	4.6217	5.04772	4.57127	4.56435	4.80402	4.68521	5.21494	3.69718	4.86497	4.74493	5.09375	-0.776612	-0.847094	0.727492	1.42803
Gh_A05G3868	scaffold1234_A05	+	57061	58530	AT1G35710	Protein kinase family protein with leucine-rich repeat domain	Q9SSD1	TMM_ARATH Protein TOO MANY MOUTHS OS=Arabidopsis thaliana GN=TMM PE=2 SV=1	B9N175	B9N175_POPTR Predicted protein OS=Populus trichocarpa GN=POPTRDRAFT_597613 PE=4 SV=1	ath:AT4G28490	HAESA; HAESA (RECEPTOR-LIKE PROTEIN KINASE 5); ATP binding / kinase/ protein serine/threonine kinase ; K08286 protein-serine/threonine kinase [EC:2.7.11.-]	PF13855.1|LRR_8; PB002673|Pfam-B_2673; PB002910|Pfam-B_2910	IPR003591|Leucine-rich repeat, typical subtype		5.05354	0.178527	0.720236	404.305	434.305	451.448	461.068	476.068	444.23	146.553	5.05354	5.88043	14	29	2.92923e-05	3.80666	4.17439	3.80666	3.79174	4.29502	4.47734	4.6944	3.95763	3.60187	3.98898	4.13783	3.68051	3.84303	4.82028	4.11904	-0.7524	0.260956	-0.7524	-0.793531
Gh_A05G3895	scaffold1237_A05	+	71235	73253	AT5G64150	RNA methyltransferase family protein	P74003	PRMC_SYNY3 Release factor glutamine methyltransferase OS=Synechocystis sp. (strain PCC 6803 / Kazusa) GN=prmC PE=3 SV=1	B9SE56	B9SE56_RICCO N6-DNA-methyltransferase, putative OS=Ricinus communis GN=RCOM_1521270 PE=4 SV=1	pop:POPTR_647438	hypothetical protein ; K02493 HemK protein	PF13659.1|Methyltransf_26	IPR002052|DNA methylase, N-6 adenine-specific, conserved site	GO:0008168|methyltransferase activity ; GO:0032259|methylation ; GO:0003676|nucleic acid binding	3.6965	1.81704	0.966759	400.405	430.405	447.548	457.168	472.168	440.33	107.199	3.6965	3.17694	14	29	0.00414378	5.29998	5.25402	5.29665	5.36598	5.03695	5.1358	5.11799	5.17803	5.1019	5.26614	5.12595	5.1911	4.96051	0.000318156	5.22575	0.3448	0.310558	0.342317	0.393962
Gh_A05G3931	scaffold1239_A05	+	65247	69306	AT4G32520	serine hydroxymethyltransferase 3	Q94JQ3	GLYP3_ARATH Serine hydroxymethyltransferase 3, chloroplastic OS=Arabidopsis thaliana GN=SHM3 PE=1 SV=2	A9PL11	A9PL11_POPTM Plastid serine hydroxymethyltransferase OS=Populus tremuloides GN=SHMT8 PE=1 SV=1	pop:POPTR_819509	SHMT8; serine hydroxymethyltransferase 8 (EC:2.1.2.1); K00600 glycine hydroxymethyltransferase [EC:2.1.2.1]	PF00464.14|SHMT	IPR001085|Serine hydroxymethyltransferase; IPR019798|Serine hydroxymethyltransferase, pyridoxal phosphate binding site	GO:0004372|glycine hydroxymethyltransferase activity ; GO:0006544|glycine metabolic process ; GO:0030170|pyridoxal phosphate binding ; GO:0006563|L-serine metabolic process	2.06143	0.188284	0.696789	283.212	313.212	330.355	339.975	354.975	323.137	59.7816	2.06143	5.26771	14	29	7.96832e-05	3.19185	3.71357	3.3673	2.68558	3.48636	3.46574	3.83586	2.97893	3.17805	3.01226	2.90873	2.73003	3.82864	3.14988	3.41773	-0.194722	1.22577	0.282968	-1.57314
Gh_A05G3946	scaffold1242_A05	-	27772	29749	AT5G09380	RNA polymerase III RPC4	Q5E9Z7	RPC4_BOVIN DNA-directed RNA polymerase III subunit RPC4 OS=Bos taurus GN=POLR3D PE=2 SV=1	B9MSX9	B9MSX9_POPTR Predicted protein OS=Populus trichocarpa GN=POPTRDRAFT_589271 PE=4 SV=1	pop:POPTR_589271	hypothetical protein ; K03026 DNA-directed RNA polymerase III subunit C4 [EC:2.7.7.6]	PF05132.9|RNA_pol_Rpc4	IPR007811|RNA polymerase III Rpc4	GO:0003899|DNA-directed RNA polymerase activity ; GO:0003677|DNA binding ; GO:0005666|DNA-directed RNA polymerase III complex ; GO:0006383|transcription from RNA polymerase III promoter	3.17717	0.158955	0.799114	359.77	389.77	406.913	416.533	431.533	399.695	92.1379	3.17717	6.71798	14	29	8.2082e-06	4.16408	3.49651	4.30856	4.68521	4.11087	4.35671	3.90533	4.70048	4.14841	4.32634	4.44657	4.58156	3.50656	4.21951	4.14314	-0.118023	-1.9685	0.282473	1.32654
Gh_A05G3949	scaffold1242_A05	+	56818	57435	AT5G20630	germin 3	Q9ZRA4	AB19A_PRUPE Auxin-binding protein ABP19a OS=Prunus persica GN=ABP19A PE=3 SV=1	B5G501	B5G501_GOSBA GLP3 (Fragment) OS=Gossypium barbadense PE=2 SV=1			PF00190.17|Cupin_1; PB004707|Pfam-B_4707	IPR001929|Germin; IPR006045|Cupin 1; IPR019780|Germin, manganese binding site	GO:0045735|nutrient reservoir activity ; GO:0030145|manganese ion binding	132.177	2.34972	0.981503	4130.02	4160.02	4177.17	4186.79	4201.79	4169.95	3833.12	132.177	118.775	14	29	1.03244e-21	5.94105	9.31443	8.07467	5.37528	6.38182	7.51426	8.86192	6.00471	5.51343	5.87867	5.78177	5.85793	10.1866	6.06223	6.02224	-0.590351	1.59725	0.793275	-0.957247
Gh_A06G0015	A06	-	70840	71334	AT5G42200	RING/U-box superfamily protein	Q8L9W3	ATL23_ARATH E3 ubiquitin-protein ligase ATL23 OS=Arabidopsis thaliana GN=ATL23 PE=1 SV=2	B9GQ80	B9GQ80_POPTR Predicted protein OS=Populus trichocarpa GN=POPTRDRAFT_642904 PE=4 SV=1	xla:779098	rnf128; goliath-related E3 ubiquitin ligase 1 ; K10629 E3 ubiquitin-protein ligase RNF128 [EC:6.3.2.19]	PF13639.1|zf-RING_2	IPR001841|Zinc finger, RING-type	GO:0005515|protein binding ; GO:0008270|zinc ion binding	8.45922	0.571837	0.985982	610.453	640.453	657.596	667.216	682.216	650.378	245.317	8.45922	51.4089	14	29	1.2401e-16	6.50927	7.04897	7.10661	4.29502	6.60032	5.76832	6.19441	5.7301	6.6995	6.76696	6.87075	6.99332	7.14887	6.8072	5.75098	0.117218	0.820967	0.896129	-2.77009
Gh_A06G0017	A06	+	77890	79266	AT1G20225	Thioredoxin superfamily protein			B9H523	B9H523_POPTR Predicted protein (Fragment) OS=Populus trichocarpa GN=POPTRDRAFT_715538 PE=4 SV=1			PF13462.1|Thioredoxin_4	IPR012336|Thioredoxin-like fold		7.92898	1.3805	0.98911	603.231	633.231	650.374	659.994	674.994	643.156	229.94	7.92898	72.523	14	29	1.06069e-18	7.35287	7.31765	7.42675	4.2244	7.04461	4.4961	7.28116	5.81314	7.30474	7.36939	7.31322	7.29415	7.37526	7.4376	4.41884	0.585793	0.557204	0.645772	-1.95409
Gh_A06G0118	A06	-	1139370	1141740	AT4G31940	cytochrome P450, family 82, subfamily C, polypeptide 4	O49858	C82A3_SOYBN Cytochrome P450 82A3 OS=Glycine max GN=CYP82A3 PE=2 SV=1	B9R7M0	B9R7M0_RICCO Cytochrome P450, putative OS=Ricinus communis GN=RCOM_1593110 PE=3 SV=1	ath:AT4G31940	CYP82C4 (cytochrome P450, family 82, subfamily C, polypeptide 4); oxygen binding ; K00517	PF00067.17|p450	IPR001128|Cytochrome P450; IPR002401|Cytochrome P450, E-class, group I; IPR017972|Cytochrome P450, conserved site	GO:0009055|electron carrier activity ; GO:0020037|heme binding ; GO:0016705|oxidoreductase activity, acting on paired donors, with incorporation or reduction of molecular oxygen ; GO:0005506|iron ion binding ; GO:0055114|oxidation-reduction process	3.75086	0.619525	0.861112	362.968	392.968	410.111	419.731	434.731	402.893	108.775	3.75086	10.7799	14	29	5.54153e-08	4.07754	2.61501	4.56435	4.7185	3.20545	3.57422	3.62878	4.35243	4.36945	3.83586	4.36522	3.71357	3.94481	1.99352	4.09434	0.370153	-1.6056	1.02779	1.23604
Gh_A06G0128	A06	+	1317196	1320251	AT5G25900	GA requiring 3	Q93ZB2	KO1_ARATH Ent-kaurene oxidase, chloroplastic OS=Arabidopsis thaliana GN=KO PE=1 SV=2	E0CPD1	E0CPD1_VITVI Putative uncharacterized protein OS=Vitis vinifera GN=VIT_18s0001g11320 PE=3 SV=1	ath:AT5G25900	GA3; GA3 (GA REQUIRING 3); oxygen binding ; K04122 ent-kaurene oxidase [EC:1.14.13.78]	PF00067.17|p450	IPR001128|Cytochrome P450; IPR002401|Cytochrome P450, E-class, group I; IPR017972|Cytochrome P450, conserved site	GO:0009055|electron carrier activity ; GO:0020037|heme binding ; GO:0016705|oxidoreductase activity, acting on paired donors, with incorporation or reduction of molecular oxygen ; GO:0005506|iron ion binding ; GO:0055114|oxidation-reduction process	25.0223	0.601535	0.993109	1176.94	1206.94	1224.09	1233.71	1248.71	1216.87	725.648	25.0223	80.6168	14	29	2.41929e-19	8.68406	6.61025	8.67647	8.72144	7.49758	8.59459	8.79639	8.76259	8.74236	8.78697	8.86959	8.73408	8.67346	6.58984	8.64673	0.41485	-2.23254	0.405162	0.462564
Gh_A06G0212	A06	+	2375576	2380105	AT1G59540	P-loop containing nucleoside triphosphate hydrolases superfamily protein	Q02224	CENPE_HUMAN Centromere-associated protein E OS=Homo sapiens GN=CENPE PE=1 SV=2	M5XLW5	M5XLW5_PRUPE Uncharacterized protein OS=Prunus persica GN=PRUPE_ppa001416mg PE=4 SV=1	ppp:PHYPADRAFT_129159	hypothetical protein ; K11498 centromeric protein E	PF00225.18|Kinesin	IPR001752|Kinesin, motor domain; IPR027640|Kinesin-like protein	GO:0007018|microtubule-based movement ; GO:0005875|microtubule associated complex ; GO:0005524|ATP binding ; GO:0003777|microtubule motor activity ; GO:0008017|microtubule binding ; GO:0005871|kinesin complex	5.21486	0.526817	0.927439	446.847	476.847	493.99	503.61	518.61	486.772	151.231	5.21486	25.4255	14	29	1.5435e-12	4.64439	5.56324	4.36945	5.54257	5.73334	5.743	4.45822	3.81404	3.75342	4.99043	5.41016	5.38907	5.41313	5.44674	3.8712	-0.410637	0.853668	-0.788948	0.825223
Gh_A06G0278	A06	-	3464236	3465037	AT4G08980	F-BOX WITH WD-40 2	Q9ZPE4	FBW2_ARATH F-box protein FBW2 OS=Arabidopsis thaliana GN=FBW2 PE=1 SV=1	M5XEE2	M5XEE2_PRUPE Uncharacterized protein OS=Prunus persica GN=PRUPE_ppa008530mg PE=4 SV=1						3.35938	0.298518	0.563381	312.311	342.311	359.454	369.074	384.074	352.236	97.422	3.35938	4.19313	14	29	0.000543154	2.85269	2.97893	2.56536	3.2581	3.04454	3.41225	2.97893	3.16407	3.77659	3.02852	3.23212	2.39798	2.66259	3.95763	3.17805	-0.59394	-0.289813	-1.28617	0.382754
Gh_A06G0280	A06	-	3471379	3492465	AT4G08980	F-BOX WITH WD-40 2	Q9ZPE4	FBW2_ARATH F-box protein FBW2 OS=Arabidopsis thaliana GN=FBW2 PE=1 SV=1	M5XEE2	M5XEE2_PRUPE Uncharacterized protein OS=Prunus persica GN=PRUPE_ppa008530mg PE=4 SV=1	gga:771869	FBXL20; F-box and leucine-rich repeat protein 20 ; K10286 F-box and leucine-rich repeat protein 20	PF12937.2|F-box-like; PF13516.1|LRR_6	IPR001810|F-box domain	GO:0005515|protein binding	4.88446	0.164968	0.563366	389.21	419.21	436.353	445.973	460.973	429.135	141.649	4.88446	4.11538	14	29	0.000629632	3.32023	4.06618	4.02535	3.66356	3.82864	4.06044	3.70541	3.66356	3.83586	3.7297	3.60187	3.77659	3.61092	4.67594	3.62435	-1.58893	0.818444	0.686697	-0.480899
Gh_A06G0327	A06	+	4927618	4929887	AT4G01950	glycerol-3-phosphate acyltransferase 3	Q9SYJ2	GPAT3_ARATH Probable glycerol-3-phosphate acyltransferase 3 OS=Arabidopsis thaliana GN=GPAT3 PE=2 SV=1	K7M7H9	K7M7H9_SOYBN Uncharacterized protein OS=Glycine max PE=4 SV=1			PB001661|Pfam-B_1661; PF01553.16|Acyltransferase	IPR002123|Phospholipid/glycerol acyltransferase	GO:0016746|transferase activity, transferring acyl groups ; GO:0008152|metabolic process	11.2773	0.198389	0.936503	699.946	729.946	747.089	756.709	771.709	739.871	327.043	11.2773	42.0202	14	29	1.94165e-15	6.74249	7.06305	6.95781	6.286	6.54439	6.76504	5.79301	6.73499	6.69662	7.29302	7.00094	6.61249	7.56683	6.3014	7.13887	-0.0544908	0.674071	0.434898	-1.09199
Gh_A06G0388	A06	+	6480823	6485744	AT1G77410	beta-galactosidase 16	Q8GX69	BGA16_ARATH Beta-galactosidase 16 OS=Arabidopsis thaliana GN=BGAL16 PE=2 SV=2	B9GU11	B9GU11_POPTR Beta-galactosidase OS=Populus trichocarpa GN=POPTRDRAFT_798675 PE=3 SV=1	ath:AT3G52840	BGAL2; BGAL2 (beta-galactosidase 2); beta-galactosidase ; K01190 beta-galactosidase [EC:3.2.1.23]	PB010066|Pfam-B_10066; PF01301.14|Glyco_hydro_35; PF02140.13|Gal_Lectin; PF13364.1|BetaGal_dom4_5; PB011686|Pfam-B_11686; PB000541|Pfam-B_541	IPR000922|D-galactoside/L-rhamnose binding SUEL lectin domain; IPR001944|Glycoside hydrolase, family 35; IPR019801|Glycoside hydrolase, family 35, conserved site; IPR025300|Beta-galactosidase jelly roll domain	GO:0030246|carbohydrate binding ; GO:0004553|hydrolase activity, hydrolyzing O-glycosyl compounds ; GO:0005975|carbohydrate metabolic process	3.18015	0.529954	0.859489	325.606	355.606	372.749	382.369	397.369	365.531	92.2243	3.18015	19.6746	14	29	4.10614e-11	3.42318	3.3673	3.49651	3.50656	3.60187	2.68558	2.99587	3.3673	3.34404	4.34381	4.94876	3.79923	1.99243	3.42318	4.23411	-0.113817	-0.194523	-0.00790387	0.00661227
Gh_A06G0410	A06	-	6886337	6900641	AT5G35170	adenylate kinase family protein	Q9FIJ7	KAD2_ARATH Adenylate kinase 2, chloroplastic OS=Arabidopsis thaliana GN=At5g47840 PE=2 SV=1	F6HCJ8	F6HCJ8_VITVI Putative uncharacterized protein OS=Vitis vinifera GN=VIT_11s0149g00040 PE=3 SV=1	osa:4345177	Os08g0288200; hypothetical protein ; K00939 adenylate kinase [EC:2.7.4.3]	PF09353.5|DUF1995; PF00406.17|ADK	IPR000850|Adenylate kinase; IPR018962|Domain of unknown function DUF1995	GO:0005524|ATP binding ; GO:0006139|nucleobase-containing compound metabolic process ; GO:0019205|nucleobase-containing compound kinase activity	6.5931	0.313298	0.906342	499.846	529.846	546.989	556.609	571.609	539.771	191.2	6.5931	21.9421	14	29	1.02978e-11	5.07933	5.43663	5.18365	5.83773	5.65832	5.95064	5.77662	5.82008	4.54683	5.21494	4.58837	5.89532	4.61842	4.53974	4.77491	-0.334443	0.321751	-0.14285	1.05839
Gh_A06G0446	A06	-	7929785	7932254	AT5G34930	arogenate dehydrogenase	Q944B6	TYRA1_ARATH Arogenate dehydrogenase 1, chloroplastic OS=Arabidopsis thaliana GN=TYRAAT1 PE=1 SV=1	B9SXN5	B9SXN5_RICCO Prephenate dehydrogenase, putative OS=Ricinus communis GN=RCOM_0003340 PE=4 SV=1	mbr:MONBRDRAFT_34582	hypothetical protein ; K12586 exosome complex component RRP43	PB000218|Pfam-B_218; PF02153.12|PDH	IPR003099|Prephenate dehydrogenase	GO:0006571|tyrosine biosynthetic process ; GO:0008977|prephenate dehydrogenase activity ; GO:0055114|oxidation-reduction process ; GO:0004665|prephenate dehydrogenase (NADP+) activity	3.27644	0.0965661	0.735965	375.753	405.753	422.896	432.516	447.516	415.678	95.0169	3.27644	3.76333	14	29	0.00124878	4.51086	4.57814	4.68829	4.70953	4.6217	4.55036	4.68829	4.76786	4.65713	4.82831	4.40672	3.70541	4.40672	4.59512	4.84419	-0.218655	0.0277079	0.431014	0.508806
Gh_A06G0506	A06	-	10222391	10225199	AT5G44700	Leucine-rich repeat transmembrane protein kinase	O48788	Y2267_ARATH Probable inactive receptor kinase At2g26730 OS=Arabidopsis thaliana GN=At2g26730 PE=1 SV=1	M5VWH1	M5VWH1_PRUPE Uncharacterized protein OS=Prunus persica GN=PRUPE_ppa002548mg PE=4 SV=1	ath:AT1G75820	CLV1; CLV1 (CLAVATA 1); ATP binding / kinase/ protein serine/threonine kinase ; K00924	PB012106|Pfam-B_12106; PB011516|Pfam-B_11516; PB004617|Pfam-B_4617; PB005929|Pfam-B_5929; PF00560.28|LRR_1; PF07714.12|Pkinase_Tyr; PF08263.7|LRRNT_2; PB002910|Pfam-B_2910; PB002673|Pfam-B_2673	IPR000719|Protein kinase domain; IPR001245|Serine-threonine/tyrosine-protein kinase catalytic domain; IPR001611|Leucine-rich repeat; IPR002290|Serine/threonine- / dual specificity protein kinase, catalytic domain; IPR013210|Leucine-rich repeat-containing N-terminal, type 2; IPR020635|Tyrosine-protein kinase, catalytic domain	GO:0004713|protein tyrosine kinase activity; GO:0005524|ATP binding ; GO:0005515|protein binding ; GO:0004672|protein kinase activity ; GO:0006468|protein phosphorylation	8.54847	0.187231	0.942243	607.699	637.699	654.842	664.462	679.462	647.624	247.906	8.54847	32.3435	14	29	6.52604e-14	6.40633	6.45205	6.01453	7.16214	6.41455	5.88239	6.42379	6.71821	6.32972	6.16402	6.66058	6.2106	5.273	6.60935	6.40935	0.151227	0.25877	-0.770392	1.92909
Gh_A06G0605	A06	-	15560270	15563218	AT4G29210	gamma-glutamyl transpeptidase 4	Q9M0G0	GAGT3_ARATH Gamma-glutamyltranspeptidase 3 OS=Arabidopsis thaliana GN=GGT3 PE=2 SV=1	M5WH08	M5WH08_PRUPE Uncharacterized protein OS=Prunus persica GN=PRUPE_ppa002923mg PE=4 SV=1	vvi:100247429	hypothetical protein LOC100247429 ; K00681 gamma-glutamyltranspeptidase [EC:2.3.2.2]	PF01019.16|G_glu_transpept	IPR000101|Gamma-glutamyltranspeptidase	GO:0006749|glutathione metabolic process ; GO:0003840|gamma-glutamyltransferase activity	4.54494	0.258473	0.915421	443.298	473.298	490.441	500.061	515.061	483.223	131.803	4.54494	26.1797	14	29	1.05527e-12	5.68131	5.6336	5.50669	5.3033	5.80714	5.39211	4.71552	6.09732	5.02607	5.37373	4.83098	4.2485	5.44242	5.28827	4.49424	0.839815	0.745587	0.494938	0.0932682
Gh_A06G0850	A06	+	32093753	32097689	AT5G25770	alpha/beta-Hydrolases superfamily protein	P70948	YITV_BACSU Putative esterase YitV OS=Bacillus subtilis (strain 168) GN=yitV PE=4 SV=2	B9H909	B9H909_POPTR Predicted protein OS=Populus trichocarpa GN=POPTRDRAFT_717947 PE=4 SV=1			PF12697.2|Abhydrolase_6			7.52638	0.16684	0.960381	597.653	627.653	644.796	654.416	669.416	637.578	218.265	7.52638	20.2633	14	29	2.83096e-11	7.01601	6.82111	6.98533	6.94601	6.94986	6.88687	6.37956	6.89669	6.86415	6.99026	6.95686	5.43663	6.99638	6.92952	6.80683	0.556022	0.0748159	0.48028	0.383202
Gh_A06G0851	A06	+	32101211	32104279	AT5G25770	alpha/beta-Hydrolases superfamily protein	P70948	YITV_BACSU Putative esterase YitV OS=Bacillus subtilis (strain 168) GN=yitV PE=4 SV=2	D7SUC8	D7SUC8_VITVI Putative uncharacterized protein OS=Vitis vinifera GN=VIT_04s0008g03680 PE=4 SV=1			PF12695.2|Abhydrolase_5			2.53179	0.133964	0.869756	362.956	392.956	410.099	419.719	434.719	402.881	73.422	2.53179	27.706	14	29	5.03285e-13	4.61181	4.60183	4.59512	4.64439	4.8752	4.52541	5.116	4.81218	4.20966	4.83363	4.54329	5.70489	4.44657	4.51086	4.64919	-0.289958	-0.318851	-0.338275	-0.195677
Gh_A06G0856	A06	-	32147794	32153245	AT4G32760	ENTH/VHS/GAT family protein	Q9JJ50	HGS_RAT Hepatocyte growth factor-regulated tyrosine kinase substrate OS=Rattus norvegicus GN=Hgs PE=1 SV=1	B9RS40	B9RS40_RICCO Protein transporter, putative OS=Ricinus communis GN=RCOM_0802800 PE=4 SV=1	dre:334175	hgs; hepatocyte growth factor-regulated tyrosine kinase substrate ; K12182 hepatocyte growth factor-regulated tyrosine kinase substrate	PF00790.14|VHS	IPR002014|VHS; IPR018205|VHS subgroup	GO:0006886|intracellular protein transport	3.41922	0.10945	0.71091	372.602	402.602	419.745	429.365	444.365	412.527	99.1574	3.41922	8.02325	14	29	1.36533e-06	4.10539	4.56087	4.59512	4.1054	4.27667	4.31749	4.79027	4.2485	4.38618	4.23411	4.55738	5.14749	4.51816	4.29502	4.11904	-1.08982	0.502467	0.6222	-1.0898
Gh_A06G0960	A06	-	43731301	43738207	AT2G18960	H(+)-ATPase 1	Q03194	PMA4_NICPL Plasma membrane ATPase 4 OS=Nicotiana plumbaginifolia GN=PMA4 PE=1 SV=1	Q9M461	Q9M461_PRUPE Plasma membrane H+ ATPase OS=Prunus persica GN=PPA2 PE=2 SV=1	osa:4337257	Os04g0656100; hypothetical protein ; K01535 H+-transporting ATPase [EC:3.6.3.6]	PB005753|Pfam-B_5753; PF00122.15|E1-E2_ATPase; PB010734|Pfam-B_10734; PF00702.21|Hydrolase; PB004593|Pfam-B_4593; PB018409|Pfam-B_18409; PF00690.21|Cation_ATPase_N	IPR001757|Cation-transporting P-type ATPase; IPR004014|Cation-transporting P-type ATPase, N-terminal; IPR008250|P-type ATPase, A domain; IPR018303|P-type ATPase, phosphorylation site; IPR023214|HAD-like domain	GO:0046872|metal ion binding ; GO:0019829|cation-transporting ATPase activity; GO:0000166|nucleotide binding ; GO:0016021|integral to membrane ; GO:0006812|cation transport	14.9921	0.128667	0.961501	853.097	883.097	900.24	909.86	924.86	893.022	434.772	14.9921	43.4485	14	29	1.23357e-15	8.1331	7.80235	7.62852	7.86263	7.74081	7.03292	7.49387	7.45491	7.7951	7.71542	7.67879	6.92264	8.16185	8.06516	7.93057	1.22564	0.30121	-0.184626	0.469688
Gh_A06G1130	A06	+	73031968	73033475	AT1G28290	arabinogalactan protein 31	Q9FZ35	PRP1_ARATH Proline-rich protein 1 OS=Arabidopsis thaliana GN=PRP1 PE=2 SV=1	Q0PIW3	Q0PIW3_GOSHI HyPRP1 OS=Gossypium hirsutum GN=HyPRP1 PE=2 SV=1	tan:TA03235	DNA-directed RNA polymerase II largest subunit ; K03006 DNA-directed RNA polymerase II subunit A [EC:2.7.7.6]	PF01190.12|Pollen_Ole_e_I; PB004816|Pfam-B_4816	IPR006041|Pollen Ole e 1 allergen/extensin		86.3034	0.292923	0.711981	2862.65	2892.65	2909.8	2919.42	2934.42	2902.58	2502.8	86.3034	9.37067	14	29	2.61647e-07	6.45625	6.49022	6.21327	6.38519	6.4552	6.34564	7.05704	6.06689	6.77427	7.55486	7.00941	6.36876	6.65973	6.29157	7.78655	-0.414175	-0.345454	-0.905685	-0.557906
Gh_A06G1261	A06	+	91495914	91498994	AT1G59740	Major facilitator superfamily protein	Q93VV5	PTR16_ARATH Probable peptide/nitrate transporter At1g59740 OS=Arabidopsis thaliana GN=At1g59740 PE=2 SV=1	B9N0I5	B9N0I5_POPTR Predicted protein OS=Populus trichocarpa GN=POPTRDRAFT_1113294 PE=4 SV=1	ppp:PHYPADRAFT_189464	hypothetical protein ; K03305 proton-dependent oligopeptide transporter, POT family	PB019907|Pfam-B_19907; PF00854.16|PTR2	IPR000109|Proton-dependent oligopeptide transporter family	GO:0016020|membrane ; GO:0006810|transport ; GO:0005215|transporter activity	5.66905	0.346001	0.924363	472.309	502.309	519.452	529.072	544.072	512.234	164.402	5.66905	20.1276	14	29	3.0818e-11	5.0814	5.54387	4.61842	5.31812	5.66643	4.18459	4.53618	4.60517	5.14749	5.49031	5.72467	5.35501	4.03129	5.68923	5.75574	-0.0604706	0.735715	-0.85755	0.347058
Gh_A06G1282	A06	-	92546129	92546710	AT2G07725	Ribosomal L5P family protein	P42793	RM05_ARATH 60S ribosomal protein L5, mitochondrial OS=Arabidopsis thaliana GN=RPL5 PE=2 SV=1	K7M8M6	K7M8M6_SOYBN Ribosomal protein subunit L5 OS=Glycine max GN=rp15 PE=3 SV=1			PF00281.14|Ribosomal_L5	IPR002132|Ribosomal protein L5	GO:0005840|ribosome ; GO:0005622|intracellular ; GO:0006412|translation ; GO:0003735|structural constituent of ribosome	21.2092	0.152868	0.70285	942.411	972.411	989.554	999.174	1014.17	982.336	615.067	21.2092	3.90634	14	29	0.000942536	5.85698	5.66643	5.64545	5.47367	5.85316	5.71483	6.06843	5.44961	5.98896	5.69933	5.33272	6.20792	4.86239	5.64427	5.35659	0.603937	0.0349693	-0.0276732	-0.540575
Gh_A06G1605	A06	-	100922383	100940835	AT1G78955	camelliol C synthase 1	Q2XPU7	LUPS_RICCO Lupeol synthase OS=Ricinus communis PE=1 SV=1	Q05K37	Q05K37_9ROSI Multifunctional triterpene synthase OS=Kandelia candel GN=KcMS PE=2 SV=1	ath:AT1G78960	ATLUP2; ATLUP2 (Arabidopsis thaliana lupeol synthase 2); lupeol synthase ; K01853 cycloartenol synthase [EC:5.4.99.8]	PB003550|Pfam-B_3550; PB004135|Pfam-B_4135; PB003997|Pfam-B_3997; PF13243.1|Prenyltrans_1; PB003663|Pfam-B_3663; PB001685|Pfam-B_1685; PB004711|Pfam-B_4711; PF00432.16|Prenyltrans; PB012411|Pfam-B_12411; PB001610|Pfam-B_1610	IPR001330|Prenyltransferase/squalene oxidase; IPR002365|Terpene synthase, conserved site	GO:0016866|intramolecular transferase activity ; GO:0003824|catalytic activity	2.39188	0.276817	0.732402	294.626	324.626	341.769	351.389	366.389	334.551	69.3645	2.39188	7.06904	14	29	4.96083e-06	3.70541	3.02852	3.72167	3.68051	2.85263	3.96398	3.14988	3.1061	2.56501	3.30811	2.87168	3.13549	3.91202	2.61496	2.91777	1.02519	-0.451822	1.06067	0.970863
Gh_A06G1629	A06	-	101191145	101192673	AT1G61310	LRR and NB-ARC domains-containing disease resistance protein	O64789	DRL18_ARATH Probable disease resistance protein At1g61310 OS=Arabidopsis thaliana GN=At1g61310 PE=2 SV=1	B9GGA8	B9GGA8_POPTR Cc-nbs-lrr resistance protein OS=Populus trichocarpa GN=POPTRDRAFT_798001 PE=4 SV=1			PF00931.17|NB-ARC; PB009865|Pfam-B_9865	IPR000767|Disease resistance protein; IPR002182|NB-ARC	GO:0043531|ADP binding ; GO:0006952|defense response	1.805	0.43481	0.947132	324.469	354.469	371.612	381.232	396.232	364.394	52.3451	1.805	29.5812	14	29	2.12792e-13	4.55738	4.92241	4.74493	4.77632	4.81218	4.96517	3.27084	4.6944	3.29584	4.86753	3.51651	4.59848	4.72739	3.44468	3.77276	0.345353	0.902527	0.631628	0.679535
Gh_A06G1685	A06	-	101982699	101988091	AT1G12290	Disease resistance protein (CC-NBS-LRR class) family	O23317	DRL24_ARATH Probable disease resistance protein At4g14610 OS=Arabidopsis thaliana GN=At4g14610 PE=3 SV=1	A5BFG1	A5BFG1_VITVI Putative uncharacterized protein OS=Vitis vinifera GN=VITISV_017286 PE=4 SV=1	tca:663221	similar to CG31137-PC, isoform C ; K12603 CCR4-NOT transcription complex subunit 6 [EC:3.1.-.-]	PB018777|Pfam-B_18777; PF13855.1|LRR_8; PB011981|Pfam-B_11981; PF00931.17|NB-ARC; PB015722|Pfam-B_15722; PB009865|Pfam-B_9865	IPR000767|Disease resistance protein; IPR002182|NB-ARC; IPR003591|Leucine-rich repeat, typical subtype	GO:0043531|ADP binding ; GO:0006952|defense response	5.47238	0.232501	0.901073	465.601	495.601	512.744	522.364	537.364	505.526	158.699	5.47238	17.6373	14	29	1.60878e-10	5.34552	5.73657	4.91998	5.50262	5.50669	4.99721	4.63796	5.47367	4.49237	5.63479	4.52901	5.57215	4.69745	4.70652	4.43675	0.561844	1.3871	-0.336182	0.893375
Gh_A06G1686	A06	-	101998683	102002368	AT5G63020	Disease resistance protein (CC-NBS-LRR class) family	O23317	DRL24_ARATH Probable disease resistance protein At4g14610 OS=Arabidopsis thaliana GN=At4g14610 PE=3 SV=1	A5BFG1	A5BFG1_VITVI Putative uncharacterized protein OS=Vitis vinifera GN=VITISV_017286 PE=4 SV=1	dre:100007449	similar to Leucine-rich repeat-containing G-protein coupled receptor 6 ; K08399 leucine-rich repeat-containing G protein-coupled receptor 6	PB018777|Pfam-B_18777; PF13855.1|LRR_8; PB011981|Pfam-B_11981; PF00931.17|NB-ARC; PB015722|Pfam-B_15722	IPR000767|Disease resistance protein; IPR002182|NB-ARC	GO:0043531|ADP binding ; GO:0006952|defense response	3.39388	0.572424	0.931491	366.963	396.963	414.106	423.726	438.726	406.888	98.4226	3.39388	28.1756	14	29	4.03738e-13	4.36945	4.99496	4.29955	4.96517	5.01728	4.31303	3.28341	5.04343	3.29584	5.17991	3.34404	5.24878	3.93183	3.48636	3.72569	0.0934252	0.933863	-0.000489047	0.893845
Gh_A06G1799	A06	+	102916301	102918565	AT2G20760	Clathrin light chain protein	Q9SKU1	CLC1_ARATH Clathrin light chain 1 OS=Arabidopsis thaliana GN=At2g20760 PE=2 SV=1	F6HWS4	F6HWS4_VITVI Putative uncharacterized protein OS=Vitis vinifera GN=VIT_00s0370g00020 PE=2 SV=1				IPR000996|Clathrin light chain	GO:0006886|intracellular protein transport ; GO:0030132|clathrin coat of coated pit ; GO:0030130|clathrin coat of trans-Golgi network vesicle ; GO:0005198|structural molecule activity ; GO:0016192|vesicle-mediated transport	8.56422	0.600561	0.98604	601.454	631.454	648.597	658.217	673.217	641.379	248.362	8.56422	149.043	14	29	4.11953e-23	6.92788	7.44171	5.64191	7.39838	5.67332	5.5835	5.66064	5.65366	5.43953	5.53339	5.44097	5.68131	5.72359	7.38275	5.65948	1.11606	1.77389	-0.530317	1.71842
Gh_A06G1820	A06	-	103101615	103103405	AT5G60860	RAB GTPase homolog A1F	Q9FJH0	RAA1F_ARATH Ras-related protein RABA1f OS=Arabidopsis thaliana GN=RABA1F PE=2 SV=1	R0EYK0	R0EYK0_9BRAS Uncharacterized protein OS=Capsella rubella GN=CARUB_v10027113mg PE=4 SV=1	ath:AT5G60860	AtRABA1f (Arabidopsis Rab GTPase homolog A1f); GTP binding ; K07976 Rab family, other	PF00071.17|Ras	IPR001806|Small GTPase superfamily; IPR002041|Ran GTPase; IPR003578|Small GTPase superfamily, Rho type; IPR003579|Small GTPase superfamily, Rab type; IPR020849|Small GTPase superfamily, Ras type	GO:0016020|membrane ; GO:0007165|signal transduction ; GO:0006184|GTP catabolic process ; GO:0005622|intracellular ; GO:0003924|GTPase activity ; GO:0006886|intracellular protein transport ; GO:0006913|nucleocytoplasmic transport; GO:0007264|small GTPase mediated signal transduction ; GO:0005525|GTP binding ; GO:0015031|protein transport	10.3191	0.158958	0.783999	605.321	635.321	652.464	662.084	677.084	645.246	299.253	10.3191	7.0893	14	29	4.82114e-06	5.116	5.25923	5.65716	4.86753	5.40568	5.70932	4.59848	5.00618	5.41906	5.39665	5.04127	4.80947	5.88518	5.23998	5.51343	-0.405301	-0.00671074	1.10064	-1.09672
Gh_A06G1890	scaffold1263_A06	+	26181	28457	AT2G22490	Cyclin D2;1	Q69QB8	CCD31_ORYSJ Cyclin-D3-1 OS=Oryza sativa subsp. japonica GN=CYCD3-1 PE=2 SV=2	M5XBP8	M5XBP8_PRUPE Uncharacterized protein OS=Prunus persica GN=PRUPE_ppa007754mg PE=4 SV=1	osa:4336670	Os04g0563700; hypothetical protein ; K05868 cyclin B	PF02984.14|Cyclin_C; PF00134.18|Cyclin_N	IPR004367|Cyclin, C-terminal domain; IPR006671|Cyclin, N-terminal; IPR013763|Cyclin-like	GO:0005634|nucleus	3.04792	0.380637	0.788068	321.816	351.816	368.959	378.579	393.579	361.741	88.3897	3.04792	9.02741	14	29	3.91862e-07	4.15888	2.94446	3.92527	3.06028	3.23213	3.85721	3.98898	4.27667	3.89182	3.2581	2.63906	4.09434	2.87169	2.87168	3.23868	1.20894	-0.977135	0.788411	-0.768642
Gh_A06G1962	scaffold1320_A06	-	104968	108094	AT5G47560	tonoplast dicarboxylate transporter	Q8LG88	TDT_ARATH Tonoplast dicarboxylate transporter OS=Arabidopsis thaliana GN=TDT PE=2 SV=2	A0FKR1	A0FKR1_CITSI Vacuolar citrate/H+ symporter OS=Citrus sinensis PE=2 SV=1	sce:YCR037C	PHO87; Low-affinity inorganic phosphate (Pi) transporter, involved in activation of PHO pathway; expression is independent of Pi concentration and Pho4p activity; contains 12 membrane-spanning segments ; K03319 divalent anion:Na+ symporter, DASS family	PF00939.14|Na_sulph_symp	IPR001898|Sodium/sulphate symporter	GO:0016020|membrane ; GO:0055085|transmembrane transport ; GO:0006814|sodium ion transport ; GO:0005215|transporter activity	4.004	0.223256	0.89735	404.591	434.591	451.734	461.354	476.354	444.516	116.116	4.004	19.2144	14	29	5.52875e-11	4.43478	4.89035	5.15329	4.06617	4.84419	4.39445	4.01938	4.73033	4.66029	5.17803	5.33111	4.94639	5.65716	4.58497	5.04665	-0.794272	0.207915	0.786348	-1.60514
Gh_A07G0301	A07	+	3671373	3674603	AT2G26690	Major facilitator superfamily protein	Q9SZY4	PTR27_ARATH Nitrate transporter 1.4 OS=Arabidopsis thaliana GN=NRT1.4 PE=1 SV=1	J7LKJ6	J7LKJ6_CUCSA Nitrate transporter OS=Cucumis sativus GN=NRT1.4A PE=2 SV=1	ppp:PHYPADRAFT_189464	hypothetical protein ; K03305 proton-dependent oligopeptide transporter, POT family	PB000780|Pfam-B_780; PF00854.16|PTR2	IPR000109|Proton-dependent oligopeptide transporter family; IPR018456|PTR2 family proton/oligopeptide symporter, conserved site	GO:0016020|membrane ; GO:0006810|transport ; GO:0006857|oligopeptide transport; GO:0005215|transporter activity	3.7505	0.129932	0.912053	426.529	456.529	473.671	483.291	498.291	466.454	108.764	3.7505	16.9432	14	29	2.64174e-10	5.23111	5.43953	5.47646	5.73442	5.22216	4.83628	5.24351	5.61919	5.26096	5.29998	5.7704	5.3799	4.54683	5.87118	5.61495	-0.395767	0.199011	0.304418	1.04056
Gh_A07G0371	A07	+	4680948	4715824	AT4G25160	U-box domain-containing protein kinase family protein	Q9SW11	PUB35_ARATH U-box domain-containing protein 35 OS=Arabidopsis thaliana GN=PUB35 PE=1 SV=2	M5X2H4	M5X2H4_PRUPE Uncharacterized protein OS=Prunus persica GN=PRUPE_ppa001518mg PE=4 SV=1	osa:4332737	Os03g0332500; hypothetical protein ; K02866 large subunit ribosomal protein L10e	PF00069.20|Pkinase; PF03767.9|Acid_phosphat_B; PF00582.21|Usp; PF04564.10|U-box	IPR000719|Protein kinase domain; IPR002290|Serine/threonine- / dual specificity protein kinase, catalytic domain; IPR003613|U box domain; IPR005519|Acid phosphatase (Class B); IPR006016|UspA; IPR008271|Serine/threonine-protein kinase, active site; IPR017441|Protein kinase, ATP binding site; IPR020635|Tyrosine-protein kinase, catalytic domain	GO:0005524|ATP binding ; GO:0016567|protein ubiquitination ; GO:0006950|response to stress ; GO:0006468|protein phosphorylation ; GO:0003993|acid phosphatase activity ; GO:0004842|ubiquitin-protein ligase activity ; GO:0004713|protein tyrosine kinase activity; GO:0004674|protein serine/threonine kinase activity ; GO:0000151|ubiquitin ligase complex ; GO:0004672|protein kinase activity	2.8321	0.284452	0.977441	420.641	450.641	467.784	477.404	492.404	460.566	82.1309	2.8321	115.423	14	29	1.54809e-21	5.39816	6.40468	6.49426	5.46242	6.50329	5.37836	6.56761	5.46242	5.49443	5.45674	5.52943	5.25227	6.57508	5.69933	6.52942	-0.888242	0.96519	1.13015	-0.769919
Gh_A07G0540	A07	-	7333623	7342034	AT1G68090	annexin 5	Q9C9X3	ANXD5_ARATH Annexin D5 OS=Arabidopsis thaliana GN=ANN5 PE=2 SV=2	B9N394	B9N394_POPTR Annexin OS=Populus trichocarpa GN=POPTRDRAFT_580629 PE=3 SV=1	xla:443953	MGC80326 protein ; K01124 glycerophosphoinositol inositolphosphodiesterase [EC:3.1.4.43]	PF00191.15|Annexin	IPR001464|Annexin; IPR009118|Annexin, plant; IPR018252|Annexin repeat, conserved site; IPR018502|Annexin repeat	GO:0005544|calcium-dependent phospholipid binding ; GO:0005509|calcium ion binding	9.33359	0.88863	0.979603	618.433	648.433	665.576	675.196	690.196	658.358	270.674	9.33359	167.628	14	29	7.72902e-24	5.25923	7.44308	5.52943	5.03911	5.70156	5.37373	7.53405	6.3503	5.43808	7.53012	5.3033	7.41698	5.55167	5.44386	5.59099	-0.818182	1.48892	-0.532732	-1.05072
Gh_A07G0553	A07	-	7642544	7645444	AT1G63800	ubiquitin-conjugating enzyme 5	P42749	UBC5_ARATH Ubiquitin-conjugating enzyme E2 5 OS=Arabidopsis thaliana GN=UBC5 PE=2 SV=2	I3SWF3	I3SWF3_MEDTR Uncharacterized protein OS=Medicago truncatula PE=2 SV=1	pop:POPTR_814402	hypothetical protein ; K10576 ubiquitin-conjugating enzyme E2 H [EC:6.3.2.19]	PF00179.21|UQ_con	IPR000608|Ubiquitin-conjugating enzyme, E2; IPR023313|Ubiquitin-conjugating enzyme, active site	GO:0016881|acid-amino acid ligase activity	4.69214	1.22885	0.94962	391.729	421.729	438.872	448.492	463.492	431.654	136.072	4.69214	12.9955	14	29	6.44031e-09	4.29955	3.19185	4.39445	4.64759	4.66971	4.65078	2.30259	4.48864	5.05625	1.79191	4.62497	2.26868	4.74783	4.33073	2.48491	0.391563	-0.602808	0.476748	0.703989
Gh_A07G0699	A07	-	10366823	10367839												3.25273	2.06038	0.97267	363.62	393.62	410.763	420.383	435.383	403.545	94.3293	3.25273	29.5069	14	29	2.1996e-13	5.23467	2.42778	2.42775	5.35816	5.26269	2.97893	2.03693	5.29832	5.26614	5.31321	5.27471	1.89712	5.36286	5.24702	4.89035	0.66148	-1.29385	-1.29387	0.747505
Gh_A07G0741	A07	+	11582953	11585593	AT1G06570	phytoene desaturation 1	P93836	HPPD_ARATH 4-hydroxyphenylpyruvate dioxygenase OS=Arabidopsis thaliana GN=HPD PE=1 SV=2	B9S300	B9S300_RICCO 4-hydroxyphenylpyruvate dioxygenase OS=Ricinus communis GN=RCOM_1192240 PE=3 SV=1	ath:AT1G06570	PDS1; PDS1 (PHYTOENE DESATURATION 1) ; K00457 4-hydroxyphenylpyruvate dioxygenase [EC:1.13.11.27]	PF00903.20|Glyoxalase	IPR004360|Glyoxalase/fosfomycin resistance/dioxygenase domain; IPR005956|4-hydroxyphenylpyruvate dioxygenase	GO:0009072|aromatic amino acid family metabolic process ; GO:0016701|oxidoreductase activity, acting on single donors with incorporation of molecular oxygen; GO:0003868|4-hydroxyphenylpyruvate dioxygenase activity; GO:0055114|oxidation-reduction process	14.4309	0.135826	0.94922	806.992	836.992	854.135	863.755	878.755	846.917	418.496	14.4309	34.4945	14	29	2.76688e-14	6.85821	7.35265	7.45395	6.44889	6.9613	7.47402	7.16884	6.72823	6.86136	6.92001	6.86031	7.72283	6.90709	6.56433	7.42595	-0.513412	0.829838	1.10502	-1.62543
Gh_A07G0743	A07	+	11660752	11663803	AT4G18260	Cytochrome b561/ferric reductase transmembrane protein family			B9H834	B9H834_POPTR Predicted protein OS=Populus trichocarpa GN=POPTRDRAFT_559496 PE=4 SV=1			PF03188.11|Cytochrom_B561	IPR004877|Cytochrome b561, eukaryote; IPR006593|Cytochrome b561/ferric reductase transmembrane	GO:0016021|integral to membrane	3.3026	7.35649	0.972083	325.062	355.062	372.205	381.825	396.825	364.987	95.7755	3.3026	12.7476	14	29	8.07154e-09	4.39033	4.76217	4.70953	-4.69315	4.35243	1.7346	3.45526	4.51086	4.31303	3.79174	2.19722	0.847298	4.68829	4.51086	4.43675	0.476511	0.62543	0.604347	-3.16126
Gh_A07G0946	A07	-	17618250	17619951	AT2G29980	fatty acid desaturase 3	P48619	FAD3C_RICCO Omega-3 fatty acid desaturase, chloroplastic OS=Ricinus communis GN=FAD7A-1 PE=2 SV=1	M5VZK7	M5VZK7_PRUPE Uncharacterized protein OS=Prunus persica GN=PRUPE_ppa007057mg PE=4 SV=1	ath:AT5G05580	FAD8; FAD8 (FATTY ACID DESATURASE 8); omega-3 fatty acid desaturase ; K10257 omega-3 fatty acid desaturase (delta-15 desaturase) [EC:1.14.19.-]	PF11960.3|DUF3474; PF00487.19|FA_desaturase	IPR005804|Fatty acid desaturase, type 1; IPR021863|Protein of unknown function DUF3474	GO:0055114|oxidation-reduction process ; GO:0016717|oxidoreductase activity, acting on paired donors, with oxidation of a pair of donors resulting in the reduction of molecular oxygen to two molecules of water ; GO:0006629|lipid metabolic process	8.51144	0.642812	0.943413	543.759	573.759	590.902	600.522	615.522	583.684	246.832	8.51144	27.2207	14	29	6.34295e-13	4.16408	5.83578	5.69485	4.94164	5.84932	3.67207	4.26736	5.04557	4.66658	4.81759	4.92725	3.39002	4.51086	5.28658	6.2393	-0.886561	1.16282	0.990046	0.0666702
Gh_A07G0964	A07	+	18147311	18150606	AT5G22850	Eukaryotic aspartyl protease family protein	Q9S9K4	ASPL2_ARATH Aspartic proteinase-like protein 2 OS=Arabidopsis thaliana GN=At1g65240 PE=1 SV=2	M5VXW9	M5VXW9_PRUPE Uncharacterized protein OS=Prunus persica GN=PRUPE_ppa004651mg PE=4 SV=1	ath:AT5G22850	aspartyl protease family protein ; K00924	PF14543.1|TAXi_N; PF14541.1|TAXi_C; PB006665|Pfam-B_6665	IPR001461|Peptidase A1	GO:0006508|proteolysis ; GO:0004190|aspartic-type endopeptidase activity	4.89749	0.23694	0.817798	414.277	444.277	461.42	471.04	486.04	454.202	142.027	4.89749	19.3773	14	29	4.97275e-11	4.30856	4.09434	4.16925	4.19469	5.43663	4.07187	4.25797	4.26268	4.31303	4.43478	4.53974	4.09435	3.91867	3.90533	5.5033	-0.121931	-0.568771	-0.412532	-0.359451
Gh_A07G1016	A07	+	19683655	19683990	AT5G06270				B9HQ27	B9HQ27_POPTR Predicted protein OS=Populus trichocarpa GN=POPTRDRAFT_1086010 PE=4 SV=1						5.10647	0.303086	0.929543	446.022	476.022	493.165	502.785	517.785	485.947	148.088	5.10647	20.4084	14	29	2.58677e-11	4.97673	5.26614	5.15136	4.34813	4.84681	4.94402	3.79923	5.05412	4.86753	5.56324	4.52541	5.65483	5.75151	4.32634	5.33272	0.0299756	0.565715	0.353245	-1.13369
Gh_A07G1033	A07	+	20149544	20152464	AT2G35940	BEL1-like homeodomain 1	Q9SJ56	BLH1_ARATH BEL1-like homeodomain protein 1 OS=Arabidopsis thaliana GN=BLH1 PE=1 SV=1	F6HAC5	F6HAC5_VITVI Putative uncharacterized protein OS=Vitis vinifera GN=VIT_06s0009g00410 PE=2 SV=1	gga:426087	PBX4; pre-B-cell leukemia homeobox 4 ; K09355 pre-B-cell leukemia transcription factor	PF05920.6|Homeobox_KN; PF07526.6|POX	IPR001356|Homeobox domain; IPR006563|POX domain; IPR008422|Homeobox KN domain	GO:0003677|DNA binding ; GO:0006355|regulation of transcription, DNA-dependent ; GO:0043565|sequence-specific DNA binding ; GO:0003700|sequence-specific DNA binding transcription factor activity	7.65468	0.524997	0.971231	554.377	584.377	601.52	611.14	626.14	594.302	221.986	7.65468	39.6596	14	29	4.2453e-15	5.84258	6.48971	5.96529	5.99479	4.55036	5.60335	4.67283	5.14749	6.23245	6.48565	6.67708	5.67561	5.8474	6.22456	4.11087	0.184882	1.03196	0.345511	0.384127
Gh_A07G1133	A07	-	24181991	24183820			Q9FS16	EXTN3_ARATH Extensin-3 OS=Arabidopsis thaliana GN=EXT3 PE=2 SV=3	D8RUV9	D8RUV9_SELML Putative uncharacterized protein OS=Selaginella moellendorffii GN=SELMODRAFT_442529 PE=4 SV=1			PB003191|Pfam-B_3191; PF04554.8|Extensin_2; PB000162|Pfam-B_162	IPR006706|Extensin domain	GO:0005199|structural constituent of cell wall ; GO:0009664|plant-type cell wall organization	3.75047	0.160753	0.808134	383.442	413.442	430.585	440.205	455.205	423.367	108.764	3.75047	10.0151	14	29	1.26093e-07	4.04888	4.89535	4.39856	3.81404	4.46207	4.57471	3.99514	4.41884	4.29955	4.25325	4.26736	4.80947	5.14943	4.54329	3.92197	-0.917473	1.35834	0.0226596	-1.54886
Gh_A07G1165	A07	-	25759236	25763071	AT1G02640	beta-xylosidase 2	Q94KD8	BXL2_ARATH Probable beta-D-xylosidase 2 OS=Arabidopsis thaliana GN=BXL2 PE=2 SV=1	B9RNG1	B9RNG1_RICCO Beta-glucosidase, putative OS=Ricinus communis GN=RCOM_1347430 PE=4 SV=1	ath:AT1G02640	BXL2; BXL2 (BETA-XYLOSIDASE 2); hydrolase, hydrolyzing O-glycosyl compounds ; K05349 beta-glucosidase [EC:3.2.1.21]	PF14310.1|Fn3-like; PB000726|Pfam-B_726; PF01915.17|Glyco_hydro_3_C; PF00933.16|Glyco_hydro_3	IPR001764|Glycoside hydrolase, family 3, N-terminal; IPR002772|Glycoside hydrolase family 3 C-terminal domain; IPR026891|Fibronectin type III-like domain; IPR026892|Glycoside hydrolase family 3	GO:0004553|hydrolase activity, hydrolyzing O-glycosyl compounds ; GO:0005975|carbohydrate metabolic process	13.1326	0.432224	0.960869	739.736	769.736	786.879	796.499	811.499	779.661	380.844	13.1326	48.2689	14	29	2.94019e-16	6.11883	6.65501	6.49325	5.98645	5.45247	7.38668	5.51074	6.63769	6.76157	6.84233	6.71982	5.46665	7.09174	5.7869	5.23644	-0.234547	0.563383	0.322653	-0.43155
Gh_A07G1191	A07	+	26237078	26239546	AT4G01880	methyltransferases	Q9NUP7	TRM13_HUMAN tRNA:m(4)X modification enzyme TRM13 homolog OS=Homo sapiens GN=TRMT13 PE=1 SV=2	M5X9W5	M5X9W5_PRUPE Uncharacterized protein OS=Prunus persica GN=PRUPE_ppa005383mg PE=4 SV=1			PF05253.7|zf-U11-48K; PF05206.9|TRM13; PF11722.3|zf-TRM13_CCCH	IPR007871|Methyltransferase TRM13; IPR021721|Zinc finger, CCCH-type, TRM13; IPR022776|TRM13/UPF0224 family, U11-48K-like CHHC zinc finger domain	GO:0008168|methyltransferase activity ; GO:0008033|tRNA processing	4.15083	0.199704	0.845348	403.01	433.01	450.153	459.773	474.773	442.935	120.374	4.15083	16.0186	14	29	5.25636e-10	4.36098	5.0814	4.44265	4.41884	5.26269	4.45435	4.39033	3.98898	4.15366	4.39033	4.45435	5.25402	4.47354	4.2244	5.34233	-0.505376	1.16057	-0.316507	-0.371568
Gh_A07G1286	A07	+	30459602	30460399	AT1G01470	Late embryogenesis abundant protein	P46518	LEA14_GOSHI Late embryogenesis abundant protein Lea14-A OS=Gossypium hirsutum GN=LEA14-A PE=2 SV=1	C6T430	C6T430_SOYBN Uncharacterized protein OS=Glycine max PE=2 SV=1			PF03168.8|LEA_2	IPR004864|Late embryogenesis abundant protein, LEA-14; IPR013990|Water stress and hypersensitive response domain	GO:0009269|response to desiccation	4.99148	0.121722	0.759483	437.27	467.27	484.413	494.033	509.033	477.195	144.753	4.99148	7.73105	14	29	2.0036e-06	4.46207	4.90774	4.68829	5.02607	4.28588	4.9151	4.59848	4.97673	4.94164	4.99946	4.75359	4.30856	5.49443	4.78749	4.76644	-1.07925	0.369245	-0.344019	0.753836
Gh_A07G1335	A07	-	32890698	32894294	AT4G00750	S-adenosyl-L-methionine-dependent methyltransferases superfamily protein	Q9ZPH9	PMTF_ARATH Probable methyltransferase PMT15 OS=Arabidopsis thaliana GN=At4g00750 PE=1 SV=1	B9RDK8	B9RDK8_RICCO ATP binding protein, putative OS=Ricinus communis GN=RCOM_1613790 PE=4 SV=1			PF03141.11|Methyltransf_29	IPR004159|Putative S-adenosyl-L-methionine-dependent methyltransferase	GO:0008168|methyltransferase activity	4.88883	0.339019	0.982582	501.991	531.991	549.133	558.753	573.753	541.916	141.776	4.88883	128.736	14	29	3.29859e-22	7.08059	5.86268	5.99976	5.34552	7.23418	6.13267	6.51471	6.27664	6.98934	6.08904	6.01697	7.19569	6.47028	5.6204	5.84209	1.30694	-0.762344	-0.529439	-1.64103
Gh_A07G1452	A07	+	41395017	41395466					A0N070	A0N070_GOSHI Glycine-rich protein OS=Gossypium hirsutum GN=GRP3 PE=2 SV=1						7.89077	0.402739	0.812616	500.477	530.477	547.62	557.24	572.24	540.402	228.832	7.89077	12.1903	14	29	1.35842e-08	3.85015	4.96053	3.57422	4.58497	4.36522	3.85721	4.7362	4.01938	4.58836	3.67209	3.85721	5.4539	3.41225	3.7297	3.989	-0.563405	1.35241	-1.03949	0.704422
Gh_A07G1457	A07	+	42304413	42304953	AT3G52300	ATP synthase D chain, mitochondrial	Q9FT52	ATP5H_ARATH ATP synthase subunit d, mitochondrial OS=Arabidopsis thaliana GN=At3g52300 PE=1 SV=3	B9SUN3	B9SUN3_RICCO ATP synthase D chain, mitochondrial, putative OS=Ricinus communis GN=RCOM_0713220 PE=4 SV=1	vvi:100241092	GSVIVT00018240001; hypothetical protein LOC100241092 ; K02138 F-type H+-transporting ATPase subunit d [EC:3.6.3.14]	PF05873.7|Mt_ATP-synt_D	IPR008689|ATPase, F0 complex, subunit D, mitochondrial	GO:0015986|ATP synthesis coupled proton transport ; GO:0000276|mitochondrial proton-transporting ATP synthase complex, coupling factor F(o) ; GO:0015078|hydrogen ion transmembrane transporter activity	2.67255	1.28888	0.829914	290.869	320.869	338.012	347.632	362.632	330.794	77.504	2.67255	12.6181	14	29	9.09504e-09	2.19722	3.80666	4.22926	1.54045	3.32023	4.16408	0.693231	3.2581	3.1209	3.42318	1.99243	3.97029	3.79923	2.53897	3.93183	-0.823109	0.702192	1.1027	-1.44555
Gh_A07G1511	A07	-	49318129	49318419	AT3G57890	Tubulin binding cofactor C domain-containing protein			M9VYL3	M9VYL3_GOSHI Tublin binding cofactor C OS=Gossypium hirsutum GN=TBCC PE=2 SV=1						4.11173	0.36609	0.961856	435.17	465.17	482.313	491.933	506.933	475.095	119.24	4.11173	36.6357	14	29	1.23503e-14	5.57595	6.1203	5.83578	5.88239	4.73033	5.82895	5.7301	4.77068	4.44657	4.49237	5.68471	5.74193	4.45046	5.63835	5.70711	0.332227	1.23549	0.763384	0.840724
Gh_A07G1593	A07	+	62216849	62218559	AT1G65820	microsomal glutathione s-transferase, putative	Q9CPU4	MGST3_MOUSE Microsomal glutathione S-transferase 3 OS=Mus musculus GN=Mgst3 PE=1 SV=1	B9SJM5	B9SJM5_RICCO Microsomal glutathione s-transferase, putative OS=Ricinus communis GN=RCOM_0764870 PE=4 SV=1	ath:AT1G65820	microsomal glutathione s-transferase, putative ; K00799 glutathione S-transferase [EC:2.5.1.18]	PF01124.13|MAPEG	IPR001129|Membrane-associated, eicosanoid/glutathione metabolism (MAPEG) protein		3.35713	0.163043	0.943037	416.939	446.939	464.082	473.702	488.702	456.864	97.3567	3.35713	35.2753	14	29	2.05107e-14	5.1985	5.30992	5.52678	5.70822	5.21675	5.24878	5.04343	4.76217	5.63002	5.71043	6.1203	4.98132	5.26096	5.92604	6.10591	-0.613718	-0.341796	0.187465	0.630267
Gh_A07G1604	A07	-	62872048	62872359	AT5G38770	glutamine dumper 7	Q8S8A0	GDU4_ARATH Protein GLUTAMINE DUMPER 4 OS=Arabidopsis thaliana GN=GDU4 PE=2 SV=1	B9N1W8	B9N1W8_POPTR Predicted protein OS=Populus trichocarpa GN=POPTRDRAFT_784147 PE=4 SV=1						5.10664	0.257296	0.718625	411.247	441.247	458.39	468.01	483.01	451.172	148.093	5.10664	6.98148	14	29	5.61604e-06	3.76892	3.64632	4.50719	3.46574	3.68888	3.95124	3.3322	3.48636	3.68888	4.14841	4.14841	4.81489	4.37366	3.55547	4.33729	-0.360814	-0.639607	1.31801	-1.05026
Gh_A07G1854	A07	-	73661738	73666547	AT4G28706	pfkB-like carbohydrate kinase family protein	P50053	KHK_HUMAN Ketohexokinase OS=Homo sapiens GN=KHK PE=1 SV=1	M5VJZ6	M5VJZ6_PRUPE Uncharacterized protein OS=Prunus persica GN=PRUPE_ppa015470mg PE=4 SV=1	hsa:3795	KHK; ketohexokinase (fructokinase) (EC:2.7.1.3); K00846 ketohexokinase [EC:2.7.1.3]	PF00294.19|PfkB	IPR002139|Ribokinase; IPR002173|Carbohydrate/puine kinase, PfkB, conserved site; IPR011611|Carbohydrate kinase PfkB	GO:0016773|phosphotransferase activity, alcohol group as acceptor ; GO:0004747|ribokinase activity; GO:0006014|D-ribose metabolic process	13.9542	0.712612	0.962221	763.348	793.348	810.491	820.111	835.111	803.273	404.671	13.9542	28.0689	14	29	4.24347e-13	6.46303	6.65028	6.02507	4.48112	6.30628	4.83628	5.71373	5.80413	6.46873	6.59441	4.9151	6.62583	4.58497	6.52601	4.49424	0.809577	1.02705	0.300937	-1.49218
Gh_A07G1864	A07	+	73765838	73767314	AT5G43980	plasmodesmata-located protein 1	Q8GXV7	CRR56_ARATH Cysteine-rich repeat secretory protein 56 OS=Arabidopsis thaliana GN=CRRSP56 PE=1 SV=2	B9SKN1	B9SKN1_RICCO DUF26 domain-containing protein 2, putative OS=Ricinus communis GN=RCOM_0542350 PE=4 SV=1			PF01657.12|Stress-antifung	IPR002902|Gnk2-homologous domain		4.45334	0.164788	0.855299	429.105	459.105	476.248	485.868	500.868	469.03	129.147	4.45334	10.59	14	29	6.76783e-08	5.03479	4.43478	4.92241	5.13384	5.03044	4.08317	4.78471	5.18552	5.26786	5.02169	5.15136	5.54126	4.51086	5.17803	5.40268	0.144959	-1.41116	-0.146485	0.401845
Gh_A07G1880	A07	+	74194681	74196290	AT5G25120	ytochrome p450, family 71, subfamily B, polypeptide 11	O48923	C71DA_SOYBN Cytochrome P450 71D10 OS=Glycine max GN=CYP71D10 PE=2 SV=1	F6I533	F6I533_VITVI Putative uncharacterized protein OS=Vitis vinifera GN=VIT_19s0015g00100 PE=3 SV=1	ath:AT5G25120	CYP71B11 (cytochrome P450, family 71, subfamily B, polypeptide 11); oxygen binding ; K00517	PB000543|Pfam-B_543; PB001500|Pfam-B_1500; PF00067.17|p450	IPR001128|Cytochrome P450; IPR002401|Cytochrome P450, E-class, group I; IPR017972|Cytochrome P450, conserved site	GO:0009055|electron carrier activity ; GO:0020037|heme binding ; GO:0016705|oxidoreductase activity, acting on paired donors, with incorporation or reduction of molecular oxygen ; GO:0005506|iron ion binding ; GO:0055114|oxidation-reduction process	4.32916	0.129941	0.88219	441.631	471.631	488.774	498.394	513.394	481.556	125.546	4.32916	17.1413	14	29	2.28916e-10	4.79579	4.97673	5.50804	5.35186	5.23111	5.38907	5.04986	5.59347	5.54648	5.64662	5.68131	4.95348	5.97889	5.21494	4.79165	-1.47145	-0.957617	0.551154	0.107642
Gh_A07G1995	A07	-	76128976	76130124	AT3G28210	zinc finger (AN1-like) family protein	Q67YE6	SAP12_ARATH Zinc finger AN1 domain-containing stress-associated protein 12 OS=Arabidopsis thaliana GN=SAP12 PE=2 SV=2	M5X0H0	M5X0H0_PRUPE Uncharacterized protein OS=Prunus persica GN=PRUPE_ppa011876mg PE=4 SV=1	hsa:79752	ZFAND1; zinc finger, AN1-type domain 1 ; K07059	PF01428.11|zf-AN1	IPR000058|Zinc finger, AN1-type	GO:0008270|zinc ion binding	6.95838	1.84088	0.991419	557.561	587.561	604.704	614.324	629.324	597.486	201.793	6.95838	19.2065	14	29	5.55758e-11	6.49979	6.60168	6.78747	6.75149	6.48768	6.63638	6.10702	6.21661	6.62007	6.88585	6.85471	6.41182	1.3863	6.73973	7.00216	0.170488	0.244769	0.380205	0.353978
Gh_A07G2027	A07	-	76599359	76604452	AT3G27870	ATPase E1-E2 type family protein / haloacid dehalogenase-like hydrolase family protein	Q9LK90	ALA8_ARATH Putative phospholipid-transporting ATPase 8 OS=Arabidopsis thaliana GN=ALA8 PE=3 SV=1	B9SF77	B9SF77_RICCO Phospholipid-transporting ATPase, putative OS=Ricinus communis GN=RCOM_1095380 PE=4 SV=1	vvi:100259356	hypothetical protein LOC100259356 ; K01530 phospholipid-translocating ATPase [EC:3.6.3.1]	PB016215|Pfam-B_16215; PF00122.15|E1-E2_ATPase; PB018915|Pfam-B_18915; PB004020|Pfam-B_4020; PB003725|Pfam-B_3725; PB004236|Pfam-B_4236; PB013438|Pfam-B_13438; PF12710.2|HAD; PB000126|Pfam-B_126; PB005183|Pfam-B_5183; PB000970|Pfam-B_970; PB000065|Pfam-B_65; PB000137|Pfam-B_137; PB002177|Pfam-B_2177; PB003520|Pfam-B_3520; PB004350|Pfam-B_4350; PB003438|Pfam-B_3438	IPR001757|Cation-transporting P-type ATPase; IPR006539|Phospholipid-transporting P-type ATPase, subfamily IV; IPR008250|P-type ATPase, A domain; IPR018303|P-type ATPase, phosphorylation site	GO:0000287|magnesium ion binding ; GO:0005524|ATP binding ; GO:0019829|cation-transporting ATPase activity; GO:0006812|cation transport ; GO:0046872|metal ion binding ; GO:0000166|nucleotide binding ; GO:0015914|phospholipid transport; GO:0016021|integral to membrane ; GO:0004012|phospholipid-translocating ATPase activity	5.46301	0.267436	0.701213	421.493	451.493	468.636	478.256	493.256	461.418	158.427	5.46301	8.81123	14	29	5.08261e-07	3.60187	4.64759	3.66356	3.46574	3.79923	3.7297	3.90533	3.79923	3.62918	3.75342	3.17805	4.95112	3.94481	3.61095	3.81771	-0.527881	1.85872	-0.38708	-0.838568
Gh_A07G2128	A07	+	77907747	77909921	AT5G14020	Endosomal targeting BRO1-like domain-containing protein	Q5VW32	BROX_HUMAN BRO1 domain-containing protein BROX OS=Homo sapiens GN=BROX PE=1 SV=1	B9RH16	B9RH16_RICCO Putative uncharacterized protein OS=Ricinus communis GN=RCOM_1446010 PE=4 SV=1			PF03097.13|BRO1	IPR004328|BRO1 domain		7.52492	0.205928	0.801407	515.51	545.51	562.653	572.273	587.273	555.435	218.223	7.52492	7.25855	14	29	3.80558e-06	4.75932	5.23467	5.03911	4.92241	5.071	4.81489	3.95763	5.04343	4.61512	5.0917	5.40717	4.29502	4.78192	5.53339	5.31812	-0.400253	0.743545	0.272999	-0.00781733
Gh_A07G2174	scaffold1689_A07	-	16891	17685	AT2G04780	FASCICLIN-like arabinoogalactan 7	Q9SJ81	FLA7_ARATH Fasciclin-like arabinogalactan protein 7 OS=Arabidopsis thaliana GN=FLA7 PE=1 SV=1	A9XTK7	A9XTK7_GOSHI Fasciclin-like arabinogalactan protein 2 OS=Gossypium hirsutum GN=FLA2 PE=2 SV=1			PF02469.17|Fasciclin	IPR000782|FAS1 domain		4.77715	0.256544	0.920642	448.988	478.988	496.13	505.75	520.75	488.912	138.537	4.77715	26.7417	14	29	7.99957e-13	4.78471	4.95348	4.93207	5.4453	4.77912	4.97903	4.52179	5.00841	5.69373	5.69373	6.01534	4.35671	5.55683	5.53865	5.73979	-0.832228	-0.493954	-0.536856	0.49185
Gh_A07G2256	scaffold1898_A07	+	50771	70232	AT2G29940	pleiotropic drug resistance 3	Q7PC88	AB31G_ARATH ABC transporter G family member 31 OS=Arabidopsis thaliana GN=ABCG31 PE=2 SV=1	D7LLE6	D7LLE6_ARALL ATPDR3/PDR3 OS=Arabidopsis lyrata subsp. lyrata GN=ARALYDRAFT_481901 PE=4 SV=1	cre:CHLREDRAFT_103211	hypothetical protein ; K03297 small multidrug resistance protein, SMR family	PB003782|Pfam-B_3782; PB001749|Pfam-B_1749; PF00005.22|ABC_tran	IPR003439|ABC transporter-like; IPR003593|AAA+ ATPase domain	GO:0005524|ATP binding ; GO:0000166|nucleotide binding ; GO:0017111|nucleoside-triphosphatase activity; GO:0016887|ATPase activity	3.90701	0.160863	0.843391	398.791	428.791	445.934	455.554	470.554	438.716	113.303	3.90701	12.0553	14	29	1.54548e-08	4.65713	4.41884	5.20401	4.60517	4.75359	4.86753	3.85721	4.46591	4.47734	4.85203	4.76217	4.28129	5.40717	4.56087	4.96634	-0.0496569	-0.684347	1.40697	-0.188053
Gh_A08G0163	A08	-	1590314	1593141	AT4G30060	Core-2/I-branching beta-1,6-N-acetylglucosaminyltransferase family protein			I1LVM9	I1LVM9_SOYBN Uncharacterized protein OS=Glycine max PE=4 SV=1			PF02485.16|Branch	IPR003406|Glycosyl transferase, family 14	GO:0016020|membrane ; GO:0008375|acetylglucosaminyltransferase activity	2.47458	0.176826	0.77093	321.179	351.179	368.322	377.942	392.942	361.104	71.7628	2.47458	5.34601	14	29	6.98679e-05	3.95763	3.83586	3.77659	3.33221	4.01338	3.56483	3.66356	4.39856	4.05468	3.95763	4.00733	4.12713	3.93834	2.81341	3.88156	0.364247	0.0383947	-0.120225	-1.30935
Gh_A08G0402	A08	-	5259555	5270075	AT4G02900	ERD (early-responsive to dehydration stress) family protein	Q09809	YAB9_SCHPO Uncharacterized membrane protein C2G11.09 OS=Schizosaccharomyces pombe (strain 972 / ATCC 24843) GN=SPAC2G11.09 PE=3 SV=2	F6HQ65	F6HQ65_VITVI Putative uncharacterized protein OS=Vitis vinifera GN=VIT_07s0104g00360 PE=4 SV=1			PF14703.1|DUF4463; PF13967.1|RSN1_TM; PF02714.10|DUF221	IPR003864|Domain of unknown function DUF221; IPR027815|Domain of unknown function DUF4463	GO:0016020|membrane	5.87462	0.375605	0.839332	444.302	474.302	491.445	501.065	516.065	484.227	170.364	5.87462	14.5354	14	29	1.70377e-09	3.29584	3.7612	4.56435	3.84303	3.74557	4.63477	3.35574	3.96398	4.05468	4.33511	3.57422	4.15888	5.39363	4.42684	4.85203	-1.44141	-0.63791	0.748816	-0.496622
Gh_A08G0557	A08	-	8884401	8885114	AT2G42430	lateral organ boundaries-domain 16	Q9SLB7	LBD16_ARATH LOB domain-containing protein 16 OS=Arabidopsis thaliana GN=LBD16 PE=2 SV=1	M5VUH7	M5VUH7_PRUPE Uncharacterized protein OS=Prunus persica GN=PRUPE_ppa025349mg PE=4 SV=1	vvi:100262205	hypothetical protein LOC100262205 ; K01955 carbamoyl-phosphate synthase large subunit [EC:6.3.5.5]	PF03195.9|DUF260	IPR004883|Lateral organ boundaries, LOB		3.11529	0.206648	0.742741	336.751	366.751	383.894	393.514	408.514	376.676	90.3434	3.11529	5.19009	14	29	9.08706e-05	3.61092	3.01227	3.8986	3.68888	3.4761	3.64632	3.44468	4.01938	4.05468	3.76892	4.01938	4.11087	3.83586	4.39856	2.77259	-0.251303	-1.6668	0.428913	-0.0669651
Gh_A08G0876	A08	-	50398793	50401257	AT5G52470	fibrillarin 1	Q94AH9	MD36A_ARATH Mediator of RNA polymerase II transcription subunit 36a OS=Arabidopsis thaliana GN=MED36A PE=1 SV=2	B9RIU8	B9RIU8_RICCO Fibrillarin, putative OS=Ricinus communis GN=RCOM_1582870 PE=3 SV=1			PB018400|Pfam-B_18400; PF01269.12|Fibrillarin; PB013374|Pfam-B_13374	IPR000692|Fibrillarin; IPR020813|Fibrillarin, conserved site	GO:0003723|RNA binding ; GO:0008168|methyltransferase activity ; GO:0006364|rRNA processing ; GO:0008033|tRNA processing	4.48949	6.05015	0.974128	436.103	466.103	483.246	492.865	507.865	476.028	130.195	4.48949	20.3793	14	29	2.63383e-11	6.65329	6.608	6.4324	0.850686	6.57508	6.61829	6.54679	6.478	0.848206	6.15486	1.3863	6.68127	6.59715	6.54774	0.916291	0.627539	0.609704	0.54056	-1.65735
Gh_A08G0955	A08	-	62701560	62704141	AT2G46800	zinc transporter of Arabidopsis thaliana	Q688R1	MTP1_ORYSJ Metal tolerance protein 1 OS=Oryza sativa subsp. japonica GN=MTP1 PE=2 SV=1	F6HU94	F6HU94_VITVI Putative uncharacterized protein OS=Vitis vinifera GN=VIT_02s0025g02900 PE=4 SV=1	cho:Chro.10338	zinc transporter ; K03295 cation efflux system protein, CDF family	PF01545.16|Cation_efflux	IPR002524|Cation efflux protein	GO:0055085|transmembrane transport ; GO:0016021|integral to membrane ; GO:0006812|cation transport ; GO:0008324|cation transmembrane transporter activity	4.31247	0.228324	0.911728	427.609	457.609	474.752	484.372	499.372	467.534	125.062	4.31247	17.3663	14	29	1.94855e-10	5.43663	4.38618	5.33272	5.49031	4.85723	4.40672	4.52901	4.56435	5.39816	5.47786	5.21312	4.36945	5.47367	5.35973	5.42495	0.835054	-1.42209	0.611777	0.95041
Gh_A08G0957	A08	+	62940883	62943930	AT1G32900	UDP-Glycosyltransferase superfamily protein	Q43784	SSG1_MANES Granule-bound starch synthase 1, chloroplastic/amyloplastic OS=Manihot esculenta GN=WAXY PE=2 SV=1	D2D315	D2D315_GOSHI Granule bound starch synthase OS=Gossypium hirsutum PE=2 SV=1	ppp:PHYPADRAFT_202950	hypothetical protein ; K00703 starch synthase [EC:2.4.1.21]	PF00534.15|Glycos_transf_1; PB003465|Pfam-B_3465; PF08323.6|Glyco_transf_5; PB013834|Pfam-B_13834; PB012438|Pfam-B_12438	IPR001296|Glycosyl transferase, family 1; IPR013534|Starch synthase, catalytic domain	GO:0009058|biosynthetic process	138.293	0.707548	0.901691	4299.98	4329.98	4347.13	4356.75	4371.75	4339.91	4010.49	138.293	8.79904	14	29	5.15841e-07	7.38565	6.07688	7.21964	7.32668	6.47028	5.97381	6.2239	5.36753	7.41325	7.92949	7.09202	5.62161	7.74587	7.50072	7.28001	0.670486	-0.94311	0.465818	0.597793
Gh_A08G1058	A08	-	73088726	73089037	AT2G01050	zinc ion binding;nucleic acid binding			M5X957	M5X957_PRUPE Uncharacterized protein OS=Prunus persica GN=PRUPE_ppb020060mg PE=4 SV=1			PF14392.1|zf-CCHC_4	IPR025836|Zinc knuckle CX2CX4HX4C		2.2627	0.246105	0.758803	301.135	331.135	348.278	357.898	372.898	341.06	65.6183	2.2627	8.03766	14	29	1.34008e-06	3.06027	3.91867	3.79923	3.66356	3.21888	2.99574	4.03719	3.14989	4.11087	3.67207	3.90533	4.04305	3.02852	3.09105	4.15104	-1.1872	0.737714	0.469876	0.165652
Gh_A08G1142	A08	-	80310359	80312481	AT1G14620	decoy	Q9H2W6	RM46_HUMAN 39S ribosomal protein L46, mitochondrial OS=Homo sapiens GN=MRPL46 PE=1 SV=1	B9RDY6	B9RDY6_RICCO DECOY, putative OS=Ricinus communis GN=RCOM_1616710 PE=4 SV=1			PF11788.3|MRP-L46	IPR021757|Ribosomal protein L46		3.53309	0.172136	0.792816	362.839	392.839	409.982	419.602	434.602	402.764	102.46	3.53309	12.9474	14	29	6.72707e-09	3.76892	4.00125	3.74557	4.00125	4.0489	4.29955	4.23411	3.97656	4.07754	4.84681	3.95763	3.90533	4.06617	5.10392	3.93183	-0.96539	-0.345976	-1.02764	-0.345976
Gh_A08G1183	A08	-	81815347	81818130	AT4G01370	MAP kinase 4	Q39024	MPK4_ARATH Mitogen-activated protein kinase 4 OS=Arabidopsis thaliana GN=MPK4 PE=1 SV=2	G8HZH0	G8HZH0_9ROSA Mitogen-activated protein kinase 1 OS=Prunus salicina PE=2 SV=1	pop:POPTR_816604	hypothetical protein ; K04371 extracellular signal-regulated kinase 1/2 [EC:2.7.11.24]	PF00069.20|Pkinase	IPR000719|Protein kinase domain; IPR002290|Serine/threonine- / dual specificity protein kinase, catalytic domain; IPR003527|Mitogen-activated protein (MAP) kinase, conserved site; IPR008271|Serine/threonine-protein kinase, active site; IPR017441|Protein kinase, ATP binding site; IPR020635|Tyrosine-protein kinase, catalytic domain	GO:0004713|protein tyrosine kinase activity; GO:0005524|ATP binding ; GO:0004674|protein serine/threonine kinase activity ; GO:0004672|protein kinase activity ; GO:0006468|protein phosphorylation ; GO:0004707|MAP kinase activity	3.3346	0.245375	0.922464	395.393	425.393	442.536	452.156	467.156	435.318	96.7034	3.3346	11.7357	14	29	2.10662e-08	5.19481	4.92484	5.06681	5.22395	5.26269	5.02388	5.20766	5.33272	5.02607	4.41482	4.68521	5.02607	4.73033	3.4012	5.00058	0.609093	0.0485687	0.343332	0.669607
Gh_A08G1394	A08	-	89032768	89033106	AT1G74340	dolichol phosphate-mannose biosynthesis regulatory protein-related	Q2KIN1	DPM2_BOVIN Dolichol phosphate-mannose biosynthesis regulatory protein OS=Bos taurus GN=DPM2 PE=3 SV=3	B9MU62	B9MU62_POPTR Predicted protein OS=Populus trichocarpa GN=POPTRDRAFT_826626 PE=4 SV=1	ath:AT1G74340	dolichol phosphate-mannose biosynthesis regulatory protein-related ; K09658 dolichyl-phosphate mannosyltransferase polypeptide 2, regulatory subunit [CAZy:GT2]	PF07297.7|DPM2	IPR009914|Dolichol phosphate-mannose biosynthesis regulatory	GO:0030176|integral to endoplasmic reticulum membrane ; GO:0009059|macromolecule biosynthetic process	2.93466	0.249082	0.920034	364.539	394.539	411.682	421.302	436.302	404.464	85.1052	2.93466	30.9186	14	29	1.18635e-13	4.29046	4.14841	4.37366	4.98361	4.27203	4.1795	4.06617	4.36522	5.39816	4.80947	5.30662	5.40717	4.33947	4.34381	4.03424	-0.537681	-0.826905	-0.368279	0.87364
Gh_A08G1396	A08	+	89044504	89045158	AT2G35470				B9MU60	B9MU60_POPTR Predicted protein OS=Populus trichocarpa GN=POPTRDRAFT_826625 PE=4 SV=1						9.25431	0.256649	0.993785	722.563	752.563	769.706	779.326	794.326	762.488	268.375	9.25431	246.352	14	29	3.14552e-26	8.78237	8.76009	8.84923	7.66435	8.83536	8.82178	8.56038	8.89932	7.70226	8.26719	7.66903	7.64061	8.87342	8.74963	8.71054	0.643798	0.600318	0.774219	-1.53734
Gh_A08G1480	A08	-	91125547	91126920	AT5G60070	ankyrin repeat family protein	Q9ZU96	Y2168_ARATH Ankyrin repeat-containing protein At2g01680 OS=Arabidopsis thaliana GN=At2g01680 PE=1 SV=1	G7J969	G7J969_MEDTR Ankyrin repeat domain-containing protein OS=Medicago truncatula GN=MTR_3g105650 PE=4 SV=1	rno:306570	Ank1; ankyrin 1, erythrocytic ; K10380 ankyrin	PF12796.2|Ank_2; PF13962.1|PGG	IPR002110|Ankyrin repeat; IPR020683|Ankyrin repeat-containing domain; IPR026961|PGG domain	GO:0005515|protein binding	10.3017	0.178056	0.934228	666.493	696.493	713.636	723.256	738.256	706.418	298.75	10.3017	27.6905	14	29	5.07002e-13	6.45467	6.39024	7.03321	7.0533	6.7089	6.58938	6.25958	6.99699	5.9923	6.72623	7.05041	6.81564	5.68017	6.68794	6.11368	-0.275805	-0.429664	1.10567	1.15363
Gh_A08G1603	A08	-	94669952	94673589	AT4G11820	hydroxymethylglutaryl-CoA synthase / HMG-CoA synthase / 3-hydroxy-3-methylglutaryl coenzyme A synthase	P54873	HMCS_ARATH Hydroxymethylglutaryl-CoA synthase OS=Arabidopsis thaliana GN=HMGS PE=1 SV=2	A9ZMZ7	A9ZMZ7_HEVBR Hydroxymethylglutaryl-CoA synthase OS=Hevea brasiliensis GN=HbHMGS2 PE=2 SV=1	vvi:100244379	GSVIVT00001077001; hypothetical protein LOC100244379 ; K01641 hydroxymethylglutaryl-CoA synthase [EC:2.3.3.10]	PF01154.12|HMG_CoA_synt_N; PF08540.5|HMG_CoA_synt_C	IPR000590|Hydroxymethylglutaryl-coenzyme A synthase, active site; IPR013528|Hydroxymethylglutaryl-coenzyme A synthase, N-terminal; IPR013746|Hydroxymethylglutaryl-coenzyme A synthase C-terminal	GO:0008299|isoprenoid biosynthetic process ; GO:0004421|hydroxymethylglutaryl-CoA synthase activity	23.9731	0.620532	0.973668	1017.91	1047.91	1065.05	1074.67	1089.67	1057.83	695.22	23.9731	85.8236	14	29	1.00655e-19	7.6353	5.67903	5.69709	5.61434	5.65716	5.79808	7.28322	5.64072	5.63954	5.83967	5.53996	5.62402	5.49031	5.77352	8.08379	1.85197	-0.457233	-0.435915	-0.533594
Gh_A08G1639	A08	-	95851224	95857655	AT1G63670	Protein of unknown function (DUF3741)			B9RCC7	B9RCC7_RICCO Putative uncharacterized protein OS=Ricinus communis GN=RCOM_1686990 PE=4 SV=1			PF12552.3|DUF3741; PF14309.1|DUF4378	IPR022212|Protein of unknown function DUF3741; IPR025486|Domain of unknown function DUF4378		2.28963	1.17963	0.96011	314.014	344.014	361.157	370.777	385.777	353.939	66.3993	2.28963	30.9461	14	29	1.17247e-13	3.98279	2.15949	4.31749	4.93687	2.92674	4.40672	3.04452	2.36712	4.79854	4.26268	5.00618	4.38203	1.60945	4.2244	4.37576	0.181426	-1.50567	0.49112	1.06423
Gh_A08G1734	A08	+	97348028	97348748					B9S514	B9S514_RICCO Putative uncharacterized protein OS=Ricinus communis GN=RCOM_1719540 PE=4 SV=1			PF04419.9|4F5	IPR007513|Uncharacterised protein family SERF		9.21743	0.175069	0.932333	625.122	655.122	672.265	681.885	696.885	665.047	267.306	9.21743	17.0896	14	29	2.37595e-10	5.87867	6.25831	6.37161	6.4892	5.68923	6.38463	5.54648	6.22654	6.5391	6.20658	5.40117	6.42918	5.30827	6.2779	6.24804	-0.500477	0.426387	0.703017	0.990114
Gh_A08G1889	A08	-	99606449	99608067	AT5G27320	alpha/beta-Hydrolases superfamily protein	Q940G6	GID1C_ARATH Gibberellin receptor GID1C OS=Arabidopsis thaliana GN=GID1C PE=1 SV=1	C0LZF5	C0LZF5_GOSHI GID1-4 OS=Gossypium hirsutum PE=2 SV=1	afm:AFUA_5G03770	lipase (EC:3.1.1.3); K01046 triacylglycerol lipase [EC:3.1.1.3]	PF07859.8|Abhydrolase_3	IPR002168|Lipase, GDXG, active site; IPR013094|Alpha/beta hydrolase fold-3	GO:0016787|hydrolase activity ; GO:0008152|metabolic process	3.53971	0.193865	0.81641	372.525	402.525	419.668	429.288	444.288	412.45	102.652	3.53971	12.3189	14	29	1.2027e-08	4.91754	4.70048	3.62878	4.23411	3.7612	3.98279	4.01338	4.30407	4.14841	4.19469	4.13783	3.93183	4.06044	5.01507	3.7612	1.79284	1.26078	-1.36615	0.117632
Gh_A08G1909	A08	-	99814261	99816235	AT5G28840	GDP-D-mannose 3\',5\'-epimerase	A3C4S4	GME1_ORYSJ GDP-mannose 3,5-epimerase 1 OS=Oryza sativa subsp. japonica GN=GME-1 PE=1 SV=1	A0EJL8	A0EJL8_MALGL GDP-D-mannose-3',5'-epimerase OS=Malpighia glabra PE=1 SV=1	osa:4348636	Os10g0417600; hypothetical protein ; K10046 GDP-D-mannose 3', 5'-epimerase [EC:5.1.3.- 5.1.3.18]	PF01370.16|Epimerase	IPR001509|NAD-dependent epimerase/dehydratase	GO:0044237|cellular metabolic process ; GO:0003824|catalytic activity ; GO:0050662|coenzyme binding	6.83908	0.0853021	0.930316	573.788	603.788	620.931	630.551	645.551	613.713	198.333	6.83908	18.5596	14	29	8.53357e-11	6.30079	6.6995	6.89061	6.83841	6.95655	6.85013	6.77689	6.75538	6.81783	6.84553	6.8171	6.85259	6.96885	5.96358	6.23832	-1.37333	-0.018025	0.631591	0.45414
Gh_A08G1938	A08	+	100217728	100236079	AT5G33370	GDSL-like Lipase/Acylhydrolase superfamily protein	Q9M8Y5	LTL1_ARATH GDSL esterase/lipase LTL1 OS=Arabidopsis thaliana GN=LTL1 PE=2 SV=1	A9QVW1	A9QVW1_GOSHI Lipase OS=Gossypium hirsutum PE=2 SV=1			PF00657.17|Lipase_GDSL	IPR001087|Lipase, GDSL	GO:0016788|hydrolase activity, acting on ester bonds ; GO:0006629|lipid metabolic process	14.0913	0.197729	0.973358	823.501	853.501	870.644	880.264	895.264	863.426	408.649	14.0913	74.6766	14	29	7.05185e-19	8.10672	7.24423	7.45915	8.22479	7.46604	7.38792	6.68877	7.66341	7.37942	7.58104	7.81467	6.8704	7.10633	8.09387	7.85166	1.29268	-0.637956	-0.156871	1.55698
Gh_A08G1993	A08	-	101047938	101051698	AT5G24760	GroES-like zinc-binding dehydrogenase family protein	Q8LEB2	ADHL6_ARATH Alcohol dehydrogenase-like 6 OS=Arabidopsis thaliana GN=At5g24760 PE=2 SV=2	B9H299	B9H299_POPTR Predicted protein OS=Populus trichocarpa GN=POPTRDRAFT_1075155 PE=3 SV=1	osa:4350053	Os11g0210300; hypothetical protein ; K00001 alcohol dehydrogenase [EC:1.1.1.1]	PF00107.21|ADH_zinc_N; PF08240.7|ADH_N; PB004256|Pfam-B_4256	IPR002085|Alcohol dehydrogenase superfamily, zinc-type; IPR002328|Alcohol dehydrogenase, zinc-type, conserved site; IPR013149|Alcohol dehydrogenase, C-terminal; IPR013154|Alcohol dehydrogenase GroES-like	GO:0008270|zinc ion binding ; GO:0055114|oxidation-reduction process ; GO:0016491|oxidoreductase activity	6.18403	1.08395	0.982287	509.609	539.609	556.751	566.371	581.371	549.533	179.337	6.18403	112.107	14	29	2.33794e-21	4.75071	6.81856	6.46459	4.77632	6.61562	5.54387	7.11368	6.44783	4.20966	4.70953	4.13783	6.49325	4.72147	4.76217	6.42568	-0.806715	1.1589	0.822428	-0.782375
Gh_A08G2000	A08	+	101103991	101104431	AT3G49910	Translation protein SH3-like family protein	P51414	RL261_ARATH 60S ribosomal protein L26-1 OS=Arabidopsis thaliana GN=RPL26A PE=2 SV=2	M5XMH8	M5XMH8_PRUPE Uncharacterized protein OS=Prunus persica GN=PRUPE_ppa012984mg PE=4 SV=1	pop:POPTR_830744	hypothetical protein ; K02898 large subunit ribosomal protein L26e	PF00467.24|KOW	IPR005756|Ribosomal protein L26/L24P, eukaryotic/archaeal; IPR005824|KOW; IPR005825|Ribosomal protein L24/L26, conserved site	GO:0005840|ribosome ; GO:0015934|large ribosomal subunit ; GO:0006412|translation ; GO:0005622|intracellular ; GO:0003735|structural constituent of ribosome	9.44595	0.198623	0.971879	660.185	690.185	707.328	716.948	731.948	700.11	273.932	9.44595	38.3162	14	29	6.75676e-15	7.32229	7.12956	7.24922	6.6896	7.21352	6.49728	7.25323	7.13754	7.32383	6.77499	7.21106	7.21205	5.94542	6.12614	7.20154	0.828684	0.396811	0.664932	-0.589093
Gh_A08G2009	A08	-	101176696	101184593	AT3G03310	lecithin:cholesterol acyltransferase 3	Q93V61	LCAT3_ARATH Phospholipase A(1) LCAT3 OS=Arabidopsis thaliana GN=LCAT3 PE=1 SV=1	B9RM34	B9RM34_RICCO Phosphatidylcholine-sterol O-acyltransferase, putative OS=Ricinus communis GN=RCOM_1077540 PE=4 SV=1	ehi:EHI_136400	lecithin:cholesterol acyltransferase domain-containing protein ; K00650 lecithin-cholesterol acyltransferase [EC:2.3.1.43]	PF02450.10|LCAT	IPR003386|Lecithin:cholesterol/phospholipid:diacylglycerol acyltransferase	GO:0008374|O-acyltransferase activity ; GO:0006629|lipid metabolic process	5.17487	0.22457	0.967012	496.225	526.225	543.368	552.988	567.988	536.15	150.071	5.17487	53.5677	14	29	7.04774e-17	5.86835	5.38755	6.49627	6.68127	5.95842	5.99976	6.01453	5.74939	5.41165	6.286	5.38296	5.69148	6.74524	6.58156	6.50728	-0.382549	-1.3908	0.934192	1.32214
Gh_A08G2014	A08	+	101249378	101251695	AT1G65450	HXXXD-type acyl-transferase family protein	Q94CD1	HHT1_ARATH Omega-hydroxypalmitate O-feruloyl transferase OS=Arabidopsis thaliana GN=HHT1 PE=1 SV=1	B9RM18	B9RM18_RICCO Anthranilate N-benzoyltransferase protein, putative OS=Ricinus communis GN=RCOM_1077180 PE=4 SV=1			PF02458.10|Transferase	IPR003480|Transferase	GO:0016747|transferase activity, transferring acyl groups other than amino-acyl groups	21.0169	1.57135	0.994348	1029.2	1059.2	1076.35	1085.97	1100.97	1069.13	609.491	21.0169	210.234	14	29	3.04491e-25	8.93459	5.94542	6.30749	8.60935	8.81265	8.62605	8.48687	8.58029	5.92158	6.50976	6.57461	8.89873	6.39415	9.05064	8.75771	0.921223	-1.42448	-1.14035	0.665996
Gh_A08G2027	A08	-	101451557	101456380	AT1G33500				B9I868	B9I868_POPTR Predicted protein OS=Populus trichocarpa GN=POPTRDRAFT_894303 PE=4 SV=1						3.9756	1.32197	0.87412	343.372	373.372	390.515	400.135	415.135	383.297	115.292	3.9756	13.9352	14	29	2.82044e-09	3.54578	2.73003	2.89037	1.46634	4.23893	2.33537	2.2687	4.49981	4.34381	4.21459	4.52179	4.38203	4.16408	1.84583	2.14007	0.217577	-0.52213	-0.376734	-1.66802
Gh_A08G2193	A08	+	102951665	102953551	AT5G57070	hydroxyproline-rich glycoprotein family protein			M5XAX6	M5XAX6_PRUPE Uncharacterized protein OS=Prunus persica GN=PRUPE_ppa002494mg PE=4 SV=1			PF05553.6|DUF761	IPR008480|Protein of unknown function DUF761, plant		3.79448	0.562285	0.85348	338.917	368.917	386.06	395.68	410.68	378.842	110.04	3.79448	8.9253	14	29	4.42837e-07	2.59027	3.67207	1.94591	4.28129	3.1355	3.04452	3.33221	3.98279	3.32023	2.12026	3.81404	4.34381	3.46574	2.97894	3.3844	-1.00396	0.539079	-1.92304	1.40803
Gh_A08G2197	A08	+	102984046	102985932	AT2G05920	Subtilase family protein	O65351	SUBL_ARATH Subtilisin-like protease OS=Arabidopsis thaliana GN=ARA12 PE=1 SV=1	M5VVP9	M5VVP9_PRUPE Uncharacterized protein OS=Prunus persica GN=PRUPE_ppa001798mg PE=4 SV=1	osa:4334194	Os03g0761500; hypothetical protein ; K01342 subtilisin [EC:3.4.21.62]	PF02225.17|PA; PF00082.17|Peptidase_S8	IPR000209|Peptidase S8/S53 domain; IPR003137|Protease-associated domain, PA; IPR015500|Peptidase S8, subtilisin-related; IPR023828|Peptidase S8, subtilisin, Ser-active site	GO:0004252|serine-type endopeptidase activity ; GO:0006508|proteolysis	5.47926	0.327102	0.768678	409.32	439.32	456.463	466.083	481.083	449.245	158.898	5.47926	9.34145	14	29	2.70685e-07	4.68829	4.73912	3.66356	3.73767	3.59274	3.81408	4.73912	4.00733	3.67207	3.72167	3.66356	3.34404	3.52638	4.65396	3.29584	1.4791	1.57748	-0.503921	-0.360508
Gh_A08G2223	A08	-	103168425	103168610					Q8GT84	Q8GT84_GOSBA Fiber protein Fb7 OS=Gossypium barbadense PE=4 SV=1						10.9285	0.0981205	0.895784	696.196	726.196	743.339	752.959	767.959	736.121	316.926	10.9285	14.4405	14	29	1.843e-09	6.8638	6.67624	6.23048	6.24093	6.92363	6.37956	6.58018	6.58984	6.28289	6.18208	6.31777	6.48056	6.53669	5.7631	6.80128	1.33613	0.720696	-0.741955	-0.707686
Gh_A08G2248	A08	-	103339887	103341755	AT1G05670	Pentatricopeptide repeat (PPR-like) superfamily protein	Q8GZ63	PP397_ARATH Pentatricopeptide repeat-containing protein At5g25630 OS=Arabidopsis thaliana GN=At5g25630 PE=2 SV=2	M5XNT7	M5XNT7_PRUPE Uncharacterized protein OS=Prunus persica GN=PRUPE_ppa002759mg PE=4 SV=1			PF01535.15|PPR; PF13041.1|PPR_2; PF12854.2|PPR_1	IPR002885|Pentatricopeptide repeat		5.12648	1.07594	0.940451	450.715	480.715	497.858	507.478	522.478	490.64	148.668	5.12648	17.9192	14	29	1.32141e-10	2.83322	2.59082	5.74833	5.6204	5.56707	5.66758	4.81489	5.58224	5.57215	5.53075	5.55037	5.41906	5.67103	4.49981	5.54908	-2.20309	-2.44066	0.65391	0.52853
Gh_A08G2296	scaffold1924_A08	-	34379	37944	AT3G03050	cellulose synthase-like D3	Q9M9M4	CSLD3_ARATH Cellulose synthase-like protein D3 OS=Arabidopsis thaliana GN=CSLD3 PE=1 SV=1	F6HEF7	F6HEF7_VITVI Putative uncharacterized protein OS=Vitis vinifera GN=VIT_16s0039g02020 PE=2 SV=1	osa:4347093	Os09g0422500; hypothetical protein ; K10999 cellulose synthase A [EC:2.4.1.12]	PF14570.1|zf-RING_4; PF03552.9|Cellulose_synt	IPR005150|Cellulose synthase	GO:0016760|cellulose synthase (UDP-forming) activity ; GO:0016020|membrane ; GO:0030244|cellulose biosynthetic process	9.04757	0.205634	0.978459	661.583	691.583	708.726	718.346	733.346	701.508	262.38	9.04757	117.313	14	29	1.23029e-21	7.91437	7.86762	7.22184	6.38968	7.08031	6.8409	7.40225	6.98872	6.97386	7.03056	6.82365	7.08255	7.23297	8.07444	6.95177	1.58687	1.4842	0.0661747	-1.76109
Gh_A08G2340	scaffold1927_A08	-	231670	233382	AT5G17850	Sodium/calcium exchanger family protein	Q9FKP2	CCX2_ARATH Cation/calcium exchanger 2 OS=Arabidopsis thaliana GN=CCX2 PE=3 SV=1	B9SI62	B9SI62_RICCO Sodium/potassium/calcium exchanger 6, putative OS=Ricinus communis GN=RCOM_1321040 PE=4 SV=1	sce:YDL206W	Putative protein of unknown function; YDL206W is not an essential protein ; K07301	PF01699.19|Na_Ca_ex; PB011484|Pfam-B_11484	IPR004837|Sodium/calcium exchanger membrane region	GO:0055085|transmembrane transport ; GO:0016021|integral to membrane	7.98643	0.297999	0.802337	514.588	544.588	561.731	571.351	586.351	554.513	231.606	7.98643	9.43258	14	29	2.43545e-07	4.18965	5.47646	4.57814	3.8712	5.06048	4.86497	5.27129	4.79028	4.29047	4.78749	4.12713	4.76502	5.28658	3.9703	4.7185	-0.970478	1.63009	-0.185368	-1.61406
Gh_A08G2358	scaffold1931_A08	-	19794	23455	AT2G33170	Leucine-rich repeat receptor-like protein kinase family protein	C0LGQ4	MRH1_ARATH Probable LRR receptor-like serine/threonine-protein kinase MRH1 OS=Arabidopsis thaliana GN=MRH1 PE=2 SV=1	M5X7A3	M5X7A3_PRUPE Uncharacterized protein OS=Prunus persica GN=PRUPE_ppa002525mg PE=4 SV=1	ath:AT1G28440	HSL1; HSL1 (HAESA-LIKE 1); ATP binding / kinase/ protein serine/threonine kinase ; K00924	PF08263.7|LRRNT_2; PF07714.12|Pkinase_Tyr; PB002910|Pfam-B_2910; PB002673|Pfam-B_2673	IPR000719|Protein kinase domain; IPR001245|Serine-threonine/tyrosine-protein kinase catalytic domain; IPR002290|Serine/threonine- / dual specificity protein kinase, catalytic domain; IPR013210|Leucine-rich repeat-containing N-terminal, type 2; IPR020635|Tyrosine-protein kinase, catalytic domain	GO:0004713|protein tyrosine kinase activity; GO:0005524|ATP binding ; GO:0004672|protein kinase activity ; GO:0006468|protein phosphorylation	4.41912	0.254698	0.785904	399.942	429.942	447.085	456.705	471.705	439.867	128.154	4.41912	8.55389	14	29	6.96888e-07	4.40265	4.86239	3.85721	4.17439	4.44265	3.71358	4.79303	4.66344	4.60517	4.26736	3.63759	3.76892	3.58356	4.59848	4.83231	0.265754	1.26343	-0.917862	-0.22958
Gh_A08G2395	scaffold1942_A08	+	24733	26308	AT2G45550	cytochrome P450, family 76, subfamily C, polypeptide 4	Q8VWZ7	C76B6_CATRO Geraniol 8-hydroxylase OS=Catharanthus roseus GN=CYP76B6 PE=1 SV=1	B9GW31	B9GW31_POPTR Cytochrome P450 (Fragment) OS=Populus trichocarpa GN=CYP76F4 PE=3 SV=1	osa:4348172	Os10g0166600; hypothetical protein ; K00517	PF00067.17|p450	IPR001128|Cytochrome P450; IPR002401|Cytochrome P450, E-class, group I; IPR017972|Cytochrome P450, conserved site	GO:0009055|electron carrier activity ; GO:0020037|heme binding ; GO:0016705|oxidoreductase activity, acting on paired donors, with incorporation or reduction of molecular oxygen ; GO:0005506|iron ion binding ; GO:0055114|oxidation-reduction process	6.63635	2.53329	0.993165	553.89	583.89	601.033	610.653	625.653	593.815	192.454	6.63635	24.8478	14	29	2.07963e-12	6.13412	6.85295	7.08031	6.78295	6.96916	7.12555	1.84583	6.88687	6.88653	7.0079	7.04374	7.11856	7.00881	6.92788	2.30259	-0.0760468	0.341891	0.474081	0.301192
Gh_A08G2418	scaffold2012_A08	+	1118511	1119395												7.08859	0.219784	0.812789	485.469	515.469	532.612	542.232	557.232	525.394	205.569	7.08859	5.50564	14	29	5.36211e-05	4.07187	4.72739	4.35671	4.36522	4.54329	3.98279	4.68213	3.85721	4.48864	4.33947	3.37872	4.64118	4.76502	4.04888	5.22046	-0.653356	0.809728	-0.0176121	0.00138341
Gh_A08G2485	scaffold2257_A08	-	28193	29064	AT5G43700	AUX/IAA transcriptional regulator family protein	P32294	AX22B_VIGRR Auxin-induced protein 22B OS=Vigna radiata var. radiata GN=AUX22B PE=2 SV=1	I3NNW2	I3NNW2_GOSHI Auxin-responsive protein OS=Gossypium hirsutum GN=Aux1 PE=2 SV=1			PF02309.11|AUX_IAA	IPR003311|AUX/IAA protein; IPR011525|Aux/IAA-ARF-dimerisation	GO:0005634|nucleus ; GO:0006355|regulation of transcription, DNA-dependent ; GO:0046983|protein dimerization activity	3.88913	0.370941	0.974861	442.841	472.841	489.984	499.604	514.604	482.766	112.785	3.88913	26.0163	14	29	1.14495e-12	5.92693	5.8181	6.01127	5.89348	5.92515	6.06223	4.00733	5.30992	5.94977	5.93225	5.97973	5.85507	6.02587	4.48488	5.78229	0.431451	0.252683	0.570001	0.376515
Gh_A08G2570	scaffold2273_A08	-	118990	128416	AT3G46850	Subtilase family protein	Q39547	CUCM1_CUCME Cucumisin OS=Cucumis melo PE=1 SV=1	F6HNS9	F6HNS9_VITVI Putative uncharacterized protein OS=Vitis vinifera GN=VIT_13s0019g02490 PE=4 SV=1	osa:4334194	Os03g0761500; hypothetical protein ; K01342 subtilisin [EC:3.4.21.62]	PF05922.11|Inhibitor_I9; PF00082.17|Peptidase_S8; PB017721|Pfam-B_17721	IPR000209|Peptidase S8/S53 domain; IPR010259|Proteinase inhibitor I9; IPR015500|Peptidase S8, subtilisin-related; IPR023828|Peptidase S8, subtilisin, Ser-active site	GO:0004252|serine-type endopeptidase activity ; GO:0006508|proteolysis ; GO:0042802|identical protein binding ; GO:0043086|negative regulation of catalytic activity	21.8851	0.349564	0.888503	969.234	999.234	1016.38	1026	1041	1009.16	634.669	21.8851	12.7	14	29	8.43252e-09	5.3845	6.50379	6.32137	5.57721	5.41758	4.8752	5.96186	5.6336	5.41906	6.55346	6.25958	5.84644	4.96284	4.90032	6.1717	-0.589015	1.38052	1.05953	-0.249907
Gh_A09G0081	A09	-	2045630	2072875	AT5G15610	Proteasome component (PCI) domain protein	Q54KZ8	EIF3M_DICDI Eukaryotic translation initiation factor 3 subunit M OS=Dictyostelium discoideum GN=eif3m PE=1 SV=1	D7SVA4	D7SVA4_VITVI Eukaryotic translation initiation factor 3 subunit M OS=Vitis vinifera GN=VIT_14s0068g00220 PE=3 SV=1	cgr:CAGL0F03135g	hypothetical protein ; K03039 26S proteasome regulatory subunit N9	PB019651|Pfam-B_19651; PF01399.22|PCI	IPR000717|Proteasome component (PCI) domain	GO:0005515|protein binding	4.47825	0.123313	0.91547	460.541	490.541	507.684	517.304	532.304	500.466	129.869	4.47825	15.3599	14	29	8.75937e-10	5.86835	5.63598	5.9287	5.48894	5.84547	5.9923	5.49443	6.07304	5.75469	5.73442	5.33433	6.00306	6.02988	4.77068	5.73172	0.458716	-0.224782	0.636219	-0.657284
Gh_A09G0084	A09	+	2154034	2154891	AT3G02150	plastid transcription factor 1	Q9S7W5	TCP13_ARATH Transcription factor TCP13 OS=Arabidopsis thaliana GN=TCP13 PE=1 SV=1	A5C8M2	A5C8M2_VITVI Putative uncharacterized protein OS=Vitis vinifera GN=VITISV_014914 PE=4 SV=1			PF03634.8|TCP	IPR005333|Transcription factor, TCP; IPR017887|Transcription factor TCP subgroup		7.26958	0.662346	0.924913	491.345	521.345	538.488	548.108	563.108	531.27	210.818	7.26958	14.897	14	29	1.26788e-09	5.0626	5.06048	5.05837	4.95348	4.03129	5.23467	4.53974	3.23212	5.53996	5.28489	3.95124	4.0134	5.28658	3.64632	2.89037	0.653525	0.650986	0.648442	0.522332
Gh_A09G0220	A09	+	6506779	6508542	AT1G14040	EXS (ERD1/XPR1/SYG1) family protein	Q6R8G3	PHO17_ARATH Phosphate transporter PHO1 homolog 7 OS=Arabidopsis thaliana GN=PHO1-H7 PE=2 SV=1	M5Y868	M5Y868_PRUPE Uncharacterized protein OS=Prunus persica GN=PRUPE_ppa001513mg PE=4 SV=1			PB003072|Pfam-B_3072; PF03124.9|EXS	IPR004342|EXS, C-terminal	GO:0016021|integral to membrane	5.03961	0.322308	0.950004	460.719	490.719	507.862	517.482	532.482	500.644	146.149	5.03961	17.3775	14	29	1.93308e-10	5.41016	5.6881	4.96285	5.55037	5.51745	4.69745	5.7301	4.46591	5.56324	5.37528	5.56834	5.74407	5.76205	3.82864	5.5393	0.20777	0.703037	-0.58928	0.457616
Gh_A09G0249	A09	-	7733193	7764876	AT5G14880	Potassium transporter family protein	Q9M7J9	POT8_ARATH Potassium transporter 8 OS=Arabidopsis thaliana GN=POT8 PE=2 SV=2	D5LGD3	D5LGD3_GOSHI High-affinity potassium transporter protein 2 (Fragment) OS=Gossypium hirsutum GN=HAK2 PE=2 SV=1	osa:4330614	Os02g0730300; hypothetical protein ; K03549 KUP system potassium uptake protein	PB005748|Pfam-B_5748; PB017018|Pfam-B_17018; PB000009|Pfam-B_9; PB017528|Pfam-B_17528; PF02705.11|K_trans	IPR003855|K+ potassium transporter	GO:0016020|membrane ; GO:0071805|potassium ion transmembrane transport ; GO:0015079|potassium ion transmembrane transporter activity	3.79048	0.229879	0.828294	376.092	406.092	423.235	432.855	447.855	416.017	109.924	3.79048	10.9764	14	29	4.51852e-08	4.1325	4.71253	4.55388	4.15888	4.00733	4.33073	4.95348	3.62878	3.95124	4.03719	3.39002	4.79579	4.01938	3.94482	3.63759	-0.0396231	1.25304	0.899469	0.0191825
Gh_A09G0279	A09	+	9144876	9150755	AT3G27670	ARM repeat superfamily protein			B9S637	B9S637_RICCO Putative uncharacterized protein OS=Ricinus communis GN=RCOM_1063970 PE=4 SV=1			PF12530.3|DUF3730	IPR022542|Domain of unknown function DUF3730		4.09643	0.355576	0.941702	422.744	452.744	469.887	479.507	494.507	462.669	118.796	4.09643	43.2091	14	29	1.32973e-15	5.89256	5.78177	4.74783	4.48488	5.54648	4.70351	5.71153	4.75932	4.55738	4.70953	4.5326	5.85698	4.34813	4.62497	5.72522	1.3912	1.20483	-0.534385	-0.976686
Gh_A09G0329	A09	+	14066051	14069294	AT5G40760	glucose-6-phosphate dehydrogenase 6	P37830	G6PD_SOLTU Glucose-6-phosphate 1-dehydrogenase, cytoplasmic isoform OS=Solanum tuberosum GN=G6PDH PE=2 SV=1	R4I3D6	R4I3D6_9ROSI Cytoplasmic glucose-6-phosphate dehydrogenase OS=Cucumis hystrix PE=4 SV=1	vvi:100254253	GSVIVT00020574001; hypothetical protein LOC100254253 ; K00036 glucose-6-phosphate 1-dehydrogenase [EC:1.1.1.49]	PF00479.17|G6PD_N; PF02781.11|G6PD_C	IPR001282|Glucose-6-phosphate dehydrogenase; IPR019796|Glucose-6-phosphate dehydrogenase, active site; IPR022674|Glucose-6-phosphate dehydrogenase, NAD-binding; IPR022675|Glucose-6-phosphate dehydrogenase, C-terminal	GO:0050661|NADP binding ; GO:0006006|glucose metabolic process ; GO:0055114|oxidation-reduction process ; GO:0004345|glucose-6-phosphate dehydrogenase activity	7.16133	0.231232	0.840419	498.143	528.143	545.285	554.905	569.905	538.067	207.679	7.16133	9.49148	14	29	2.27559e-07	5.35816	4.36522	4.94402	4.21459	5.27981	4.76502	5.35186	4.74493	4.66971	4.66658	4.2485	3.97656	4.45046	4.17439	5.118	1.4846	-0.716767	0.566452	-1.05071
Gh_A09G0389	A09	+	24485004	24485276												6.31214	0.623716	0.814731	436.72	466.72	483.863	493.483	508.483	476.645	183.052	6.31214	11.2617	14	29	3.37641e-08	4.45046	4.7362	3.50656	3.42318	4.49981	4.70048	4.66344	3.90545	3.54578	4.21951	3.57422	5.1019	2.73031	3.46574	2.63908	0.675591	1.05685	-0.583868	-0.695127
Gh_A09G0421	A09	-	30708639	30710673	AT2G45590	Protein kinase superfamily protein	Q9STJ8	Y4539_ARATH Receptor-like serine/threonine-protein kinase At4g25390 OS=Arabidopsis thaliana GN=At4g25390 PE=1 SV=1	K4BEB5	K4BEB5_SOLLC Uncharacterized protein OS=Solanum lycopersicum GN=Solyc03g006920.2 PE=4 SV=1	ath:AT4G17660	protein kinase, putative ; K00924	PF00069.20|Pkinase; PF07714.12|Pkinase_Tyr; PB003458|Pfam-B_3458	IPR000719|Protein kinase domain; IPR001245|Serine-threonine/tyrosine-protein kinase catalytic domain; IPR002290|Serine/threonine- / dual specificity protein kinase, catalytic domain; IPR008271|Serine/threonine-protein kinase, active site; IPR017441|Protein kinase, ATP binding site; IPR020635|Tyrosine-protein kinase, catalytic domain	GO:0004713|protein tyrosine kinase activity; GO:0005524|ATP binding ; GO:0004674|protein serine/threonine kinase activity ; GO:0004672|protein kinase activity ; GO:0006468|protein phosphorylation	2.9961	5.26107	0.97561	364.866	394.866	412.009	421.629	436.629	404.791	86.8868	2.9961	44.6895	14	29	8.41125e-16	4.38618	0.000318156	5.97466	5.97041	4.70351	6.02667	5.99562	6.19916	5.85793	5.90172	6.0194	1.3009	1.09862	6.03946	0.405468	-0.00244938	-1.84907	0.666358	0.66457
Gh_A09G0649	A09	+	49777071	49789581	AT3G17360	phragmoplast orienting kinesin 1	Q9GYZ0	KIF15_STRPU Kinesin-like protein KIF15 OS=Strongylocentrotus purpuratus GN=KIF15 PE=1 SV=1	M5XZU2	M5XZU2_PRUPE Uncharacterized protein OS=Prunus persica GN=PRUPE_ppa017585mg PE=4 SV=1	ath:AT3G19050	POK2; POK2 (PHRAGMOPLAST ORIENTING KINESIN 2); microtubule motor ; K10400 kinesin family member 15	PF12711.2|Kinesin-relat_1; PF00225.18|Kinesin	IPR001752|Kinesin, motor domain; IPR019821|Kinesin, motor region, conserved site; IPR024658|Kinesin-like, KLP2; IPR027640|Kinesin-like protein	GO:0007018|microtubule-based movement ; GO:0005875|microtubule associated complex ; GO:0005524|ATP binding ; GO:0003777|microtubule motor activity ; GO:0008017|microtubule binding ; GO:0005871|kinesin complex	9.21121	0.281438	0.851149	579.206	609.206	626.349	635.969	650.969	619.131	267.125	9.21121	17.3309	14	29	1.9983e-10	5.16479	4.75071	5.02826	5.62642	5.00841	5.57973	6.15839	4.90032	5.08347	5.54257	5.63121	4.37786	4.77351	6.03389	5.12098	-0.176029	-1.01145	-0.451485	0.755348
Gh_A09G0705	A09	+	52719548	52722183	AT1G28490	syntaxin of plants 61	Q946Y7	SYP61_ARATH Syntaxin-61 OS=Arabidopsis thaliana GN=SYP61 PE=1 SV=1	M5WIL7	M5WIL7_PRUPE Uncharacterized protein OS=Prunus persica GN=PRUPE_ppa010587mg PE=4 SV=1	pop:POPTR_817835	hypothetical protein ; K08498 syntaxin 6	PF05739.14|SNARE; PF09177.6|Syntaxin-6_N	IPR000727|Target SNARE coiled-coil domain; IPR015260|Syntaxin 6, N-terminal	GO:0016020|membrane ; GO:0048193|Golgi vesicle transport ; GO:0005515|protein binding	3.91471	0.261338	0.980885	464.404	494.404	511.547	521.167	536.167	504.329	113.527	3.91471	50.9813	14	29	1.39065e-16	6.51323	5.29832	6.34622	6.4324	6.40136	6.57275	5.33111	6.37502	6.42433	6.37446	6.43348	5.39363	5.22575	6.40523	6.41999	0.745514	-1.61679	0.420778	0.588354
Gh_A09G0719	A09	-	52963048	52963395												4.86998	0.428492	0.96196	458.829	488.829	505.972	515.592	530.592	498.754	141.229	4.86998	18.9656	14	29	6.51041e-11	5.32788	5.41462	4.41078	5.68471	5.4453	5.36909	3.61989	5.48618	5.62402	5.62402	5.82698	5.35344	5.46242	5.86079	3.92197	0.145506	0.272905	-1.20143	0.669591
Gh_A09G0762	A09	+	53734926	53738878	AT5G07590	Transducin/WD40 repeat-like superfamily protein	Q9JM98	WRP73_MOUSE WD repeat-containing protein WRAP73 OS=Mus musculus GN=Wrap73 PE=2 SV=2	M5WZU4	M5WZU4_PRUPE Uncharacterized protein OS=Prunus persica GN=PRUPE_ppa005487mg PE=4 SV=1	pop:POPTR_725871	hypothetical protein ; K02875 large subunit ribosomal protein L14e	PF00400.27|WD40; PB003214|Pfam-B_3214; PB007400|Pfam-B_7400; PF13398.1|Peptidase_M50B	IPR001680|WD40 repeat	GO:0005515|protein binding	3.6863	0.184048	0.939993	428.336	458.336	475.479	485.099	500.099	468.261	106.903	3.6863	10.8438	14	29	5.18401e-08	5.23289	5.6204	5.65483	5.62882	5.64545	5.44674	5.56196	5.5594	5.55425	5.62402	5.73118	5.5658	4.03129	5.71483	5.76519	-0.6057	0.310277	0.391648	0.330176
Gh_A09G1155	A09	-	62972936	62975253	AT2G41850	polygalacturonase abscission zone A. thaliana	P35336	PGLR_ACTDE Polygalacturonase OS=Actinidia deliciosa PE=2 SV=1	B9H9W1	B9H9W1_POPTR Predicted protein OS=Populus trichocarpa GN=POPTRDRAFT_867394 PE=3 SV=1	ath:AT3G15720	glycoside hydrolase family 28 protein / polygalacturonase (pectinase) family protein ; K01184 polygalacturonase [EC:3.2.1.15]	PF00295.12|Glyco_hydro_28	IPR000743|Glycoside hydrolase, family 28; IPR006626|Parallel beta-helix repeat	GO:0005975|carbohydrate metabolic process ; GO:0004650|polygalacturonase activity	3.56892	0.341305	0.924364	381.574	411.574	428.717	438.337	453.337	421.499	103.499	3.56892	13.2915	14	29	4.94054e-09	4.55738	4.50719	3.49651	3.09104	5.02388	4.83892	4.36097	4.29955	4.82028	4.75359	4.91998	4.65713	4.66344	5.1911	3.94158	0.143704	0.0563247	-1.70324	-2.40915
Gh_A09G1201	A09	-	63740076	63742031	AT5G06740	Concanavalin A-like lectin protein kinase family protein	Q9FG33	LRKS5_ARATH Probable L-type lectin-domain containing receptor kinase S.5 OS=Arabidopsis thaliana GN=LECRKS5 PE=2 SV=1	R0HGY2	R0HGY2_9BRAS Uncharacterized protein OS=Capsella rubella GN=CARUB_v10003799mg PE=4 SV=1	ath:AT4G35600	CONNEXIN 32; kinase ; K00924	PF00069.20|Pkinase; PF00139.14|Lectin_legB; PB003458|Pfam-B_3458	IPR000719|Protein kinase domain; IPR001220|Legume lectin domain; IPR002290|Serine/threonine- / dual specificity protein kinase, catalytic domain; IPR008271|Serine/threonine-protein kinase, active site; IPR017441|Protein kinase, ATP binding site; IPR019825|Legume lectin, beta chain, Mn/Ca-binding site; IPR020635|Tyrosine-protein kinase, catalytic domain	GO:0030246|carbohydrate binding ; GO:0004713|protein tyrosine kinase activity; GO:0005524|ATP binding ; GO:0004674|protein serine/threonine kinase activity ; GO:0004672|protein kinase activity ; GO:0006468|protein phosphorylation	2.95885	0.213652	0.892778	365.932	395.932	413.075	422.695	437.695	405.857	85.8068	2.95885	20.6514	14	29	2.22672e-11	4.06617	4.21951	4.17439	4.24372	5.00618	4.47734	4.73033	5.16479	4.18965	5.1985	4.23893	3.95763	5.0917	4.44265	3.89182	-0.901569	-0.561671	-0.66169	-0.507995
Gh_A09G1227	A09	+	64183046	64186234	AT3G11950	TRAF-like superfamily protein	Q557K0	Y3509_DICDI TNF receptor-associated factor family protein DDB_G0273433/DDB_G0273509 OS=Dictyostelium discoideum GN=DDB_G0273433 PE=3 SV=1	I1NAY7	I1NAY7_SOYBN Uncharacterized protein OS=Glycine max PE=4 SV=2	ath:AT3G11950	homogentisate farnesyltransferase/ homogentisate geranylgeranyltransferase/ homogentisate solanesyltransferase/ prenyltransferase ; K12501 homogentisate solanesyltransferase	PF02176.13|zf-TRAF	IPR001293|Zinc finger, TRAF-type	GO:0008270|zinc ion binding	4.72929	0.233637	0.81211	408.163	438.163	455.306	464.926	479.926	448.088	137.149	4.72929	9.58466	14	29	2.04512e-07	4.43082	4.36097	4.57127	4.70652	4.2485	4.63149	5.1985	3.98898	3.82137	4.39445	4.26268	4.18459	4.90527	3.96398	3.23868	0.219357	0.0714917	0.516707	0.803053
Gh_A09G1263	A09	-	64759365	64761851	AT2G35940	BEL1-like homeodomain 1	Q9SJ56	BLH1_ARATH BEL1-like homeodomain protein 1 OS=Arabidopsis thaliana GN=BLH1 PE=1 SV=1	B9SDI4	B9SDI4_RICCO Bel1 homeotic protein, putative OS=Ricinus communis GN=RCOM_0418780 PE=3 SV=1	aag:AaeL_AAEL012877	homeobox protein extradenticle, putative ; K09355 pre-B-cell leukemia transcription factor	PF05920.6|Homeobox_KN; PF07526.6|POX	IPR001356|Homeobox domain; IPR006563|POX domain; IPR008422|Homeobox KN domain	GO:0003677|DNA binding ; GO:0006355|regulation of transcription, DNA-dependent ; GO:0043565|sequence-specific DNA binding ; GO:0003700|sequence-specific DNA binding transcription factor activity	4.29196	0.735024	0.809666	343.835	373.835	390.978	400.598	415.598	383.76	124.467	4.29196	8.18	14	29	1.11582e-06	3.10609	4.21459	3.59274	1.3863	3.28341	3.3204	2.73003	2.63906	2.85263	3.34404	2.97893	4.35671	3.48637	1.84585	3.7013	-0.0209701	1.38974	0.598351	-2.20961
Gh_A09G1269	A09	+	64857956	64858648					B9T2S6	B9T2S6_RICCO Putative uncharacterized protein OS=Ricinus communis GN=RCOM_0437750 PE=4 SV=1						3.63887	0.146869	0.975479	479.16	509.16	526.303	535.923	550.923	519.085	105.527	3.63887	172.986	14	29	4.93507e-24	6.56339	7.5927	6.54583	6.49577	6.35031	6.54917	6.41127	6.32855	6.63377	6.45626	6.59578	7.51661	6.52747	6.47132	6.83948	-0.247708	2.43263	-0.293425	-0.423777
Gh_A09G1307	A09	-	65705712	65707775	AT3G52610				B9HBY5	B9HBY5_POPTR Predicted protein OS=Populus trichocarpa GN=POPTRDRAFT_802251 PE=4 SV=1						4.57546	0.24883	0.963539	476.298	506.298	523.441	533.061	548.061	516.223	132.688	4.57546	73.6524	14	29	8.55057e-19	6.14204	6.66823	5.50126	5.41758	5.63002	5.80212	5.69373	5.6058	5.54257	6.62052	5.47646	6.60665	6.74798	6.17587	5.50533	0.399161	1.4513	-0.882097	-1.04941
Gh_A09G1357	A09	-	66449440	66453336	AT3G09880	Protein phosphatase 2A regulatory B subunit family protein	O04376	2A5B_ARATH Serine/threonine protein phosphatase 2A 57 kDa regulatory subunit B' beta isoform OS=Arabidopsis thaliana GN=B'BETA PE=1 SV=1	B9S0E4	B9S0E4_RICCO Protein phosphatase 2a, regulatory subunit, putative OS=Ricinus communis GN=RCOM_1353690 PE=4 SV=1	pop:POPTR_835526	hypothetical protein ; K11584 protein phosphatase 2 (formerly 2A), regulatory subunit B'	PF01603.15|B56	IPR002554|Protein phosphatase 2A, regulatory B subunit, B56	GO:0008601|protein phosphatase type 2A regulator activity ; GO:0007165|signal transduction ; GO:0000159|protein phosphatase type 2A complex	6.23871	1.19326	0.887918	446.321	476.321	493.464	503.084	518.084	486.246	180.923	6.23871	6.46343	14	29	1.19516e-05	4.13783	4.29502	4.53618	1.10067	4.68213	4.6085	4.36945	4.76502	4.59848	4.42684	4.56435	2.45694	4.12174	3.04452	4.99383	0.0866026	0.236088	0.465436	-2.80177
Gh_A09G1408	A09	+	67319771	67321624	AT3G09770	RING/U-box superfamily protein	Q9S752	LOFG2_ARATH Probable E3 ubiquitin-protein ligase LOG2 OS=Arabidopsis thaliana GN=LOG2 PE=1 SV=1	F6HR19	F6HR19_VITVI Putative uncharacterized protein OS=Vitis vinifera GN=VIT_08s0040g01940 PE=2 SV=1	mdo:100019390	similar to Probable E3 ubiquitin-protein ligase MGRN1 (Mahogunin RING finger protein 1) (RING finger protein 156) ; K10604 E3 ubiquitin-protein ligase MGRN1 [EC:6.3.2.19]	PB001892|Pfam-B_1892			4.68868	0.697713	0.961469	433.037	463.037	480.18	489.8	504.8	472.962	135.972	4.68868	56.306	14	29	3.5474e-17	5.31156	6.00141	4.18965	3.86423	4.01938	4.11632	4.2146	4.65396	5.87867	5.97381	5.78587	4.1795	5.9153	4.98361	4.2485	0.506109	1.33253	-0.837909	-1.22776
Gh_A09G1528	A09	-	68529716	68532054	AT2G38110	glycerol-3-phosphate acyltransferase 6	O80437	GPAT6_ARATH Glycerol-3-phosphate 2-O-acyltransferase 6 OS=Arabidopsis thaliana GN=GPAT6 PE=1 SV=1	A9PGT0	A9PGT0_POPTR Predicted protein OS=Populus trichocarpa GN=POPTRDRAFT_835559 PE=2 SV=1			PB001661|Pfam-B_1661; PF12710.2|HAD; PF01553.16|Acyltransferase	IPR002123|Phospholipid/glycerol acyltransferase	GO:0016746|transferase activity, transferring acyl groups ; GO:0008152|metabolic process	8.46336	0.344467	0.971234	615.417	645.417	662.56	672.18	687.18	655.342	245.438	8.46336	79.3512	14	29	3.01887e-19	7.08087	6.33091	6.39804	6.23114	6.29588	6.79347	5.40867	6.39192	7.14992	7.50237	7.26403	5.89532	7.06817	5.92426	6.74641	0.879693	-0.400241	-0.285669	-0.570517
Gh_A09G1902	A09	-	72220943	72221809	AT3G22600	Bifunctional inhibitor/lipid-transfer protein/seed storage 2S albumin superfamily protein	Q9ZQI8	NLTL2_ARATH Non-specific lipid-transfer protein-like protein At2g13820 OS=Arabidopsis thaliana GN=At2g13820 PE=1 SV=1	M5XTB7	M5XTB7_PRUPE Uncharacterized protein OS=Prunus persica GN=PRUPE_ppa012613mg PE=4 SV=1			PF14368.1|LTP_2	IPR000528|Plant lipid transfer protein/Par allergen; IPR016140|Bifunctional inhibitor/plant lipid transfer protein/seed storage helical domain	GO:0008289|lipid binding ; GO:0006869|lipid transport	9.73682	0.441997	0.914347	598.783	628.783	645.926	655.546	670.546	638.708	282.368	9.73682	24.6821	14	29	2.26782e-12	5.27641	6.171	6.07458	4.88532	5.04127	5.43518	3.89184	5.1299	4.70652	5.47925	5.66412	5.82403	6.42918	4.97673	5.59842	-0.148769	1.2399	1.09022	-0.755853
Gh_A09G2010	A09	+	73297414	73297971	AT4G14380				B9HKG8	B9HKG8_POPTR Predicted protein OS=Populus trichocarpa GN=POPTRDRAFT_564943 PE=4 SV=1			PF05553.6|DUF761	IPR008480|Protein of unknown function DUF761, plant		4.51771	0.454361	0.857741	373.361	403.361	420.504	430.124	445.124	413.286	131.014	4.51771	8.50739	14	29	7.38307e-07	3.52636	4.66658	3.86423	3.70543	3.3673	4.31303	2.77259	3.4012	2.94444	3.91867	3.48636	4.18968	3.98898	2.19722	3.27714	-0.0761857	1.72405	0.457263	0.206539
Gh_A09G2016	A09	+	73326246	73327916	AT1G04570	Major facilitator superfamily protein	O22780	FBT9_ARATH Probable folate-biopterin transporter 9, chloroplastic OS=Arabidopsis thaliana GN=At2g33280 PE=3 SV=2	B9HSV9	B9HSV9_POPTR Predicted protein (Fragment) OS=Populus trichocarpa GN=POPTRDRAFT_229969 PE=4 SV=1			PF03092.11|BT1	IPR004324|Biopterin transport-related protein BT1		2.74228	0.317796	0.889775	337.247	367.247	384.39	394.01	409.01	377.172	79.5263	2.74228	8.43767	14	29	8.05419e-07	2.96183	3.13549	4.03719	4.35243	4.28129	4.34381	4.13783	4.36522	4.21459	4.42285	4.34813	2.97893	4.19469	4.39445	4.5326	-1.99667	-1.67706	-0.0176087	0.562552
Gh_A09G2019	A09	-	73349462	73350322	AT1G04560	AWPM-19-like family protein			B9HSV5	B9HSV5_POPTR Predicted protein OS=Populus trichocarpa GN=POPTRDRAFT_565838 PE=4 SV=1			PF05512.6|AWPM-19	IPR008390|AWPM-19-like		4.59854	0.249731	0.871137	412.774	442.774	459.917	469.537	484.537	452.699	133.358	4.59854	12.4391	14	29	1.0743e-08	4.81759	3.98898	4.89035	4.93207	4.19971	4.09435	3.91202	5.08347	4.41482	5.24702	4.69745	4.00733	3.93183	4.96517	4.8941	0.58749	-1.15623	0.740605	0.828409
Gh_A09G2064	A09	-	73661617	73670873	AT3G06670	binding	Q5SP90	PP4R3_DANRE Serine/threonine-protein phosphatase 4 regulatory subunit 3 OS=Danio rerio GN=smek1 PE=1 SV=1	B9RZN3	B9RZN3_RICCO Putative uncharacterized protein OS=Ricinus communis GN=RCOM_1000010 PE=4 SV=1			PF04802.10|SMK-1; PB002986|Pfam-B_2986; PB002149|Pfam-B_2149; PB001594|Pfam-B_1594	IPR006887|Domain of unknown function DUF625		10.9543	0.099105	0.970416	747.085	777.085	794.227	803.847	818.847	787.01	317.674	10.9543	30.8132	14	29	1.24121e-13	7.94414	7.8445	8.07527	8.03474	8.04152	7.88445	8.10319	7.78959	8.00781	8.02573	8.05293	6.82907	8.02497	7.94615	8.13608	0.0891059	-0.226534	0.504532	0.376127
Gh_A09G2067	A09	+	73691284	73696553	AT5G49360	beta-xylosidase 1	Q9FGY1	BXL1_ARATH Beta-D-xylosidase 1 OS=Arabidopsis thaliana GN=BXL1 PE=1 SV=1	B9HWX2	B9HWX2_POPTR Predicted protein OS=Populus trichocarpa GN=POPTRDRAFT_833653 PE=4 SV=1	ath:AT1G02640	BXL2; BXL2 (BETA-XYLOSIDASE 2); hydrolase, hydrolyzing O-glycosyl compounds ; K05349 beta-glucosidase [EC:3.2.1.21]	PF14310.1|Fn3-like; PB000726|Pfam-B_726; PF01915.17|Glyco_hydro_3_C; PF00933.16|Glyco_hydro_3	IPR001764|Glycoside hydrolase, family 3, N-terminal; IPR002772|Glycoside hydrolase family 3 C-terminal domain; IPR026891|Fibronectin type III-like domain; IPR026892|Glycoside hydrolase family 3	GO:0004553|hydrolase activity, hydrolyzing O-glycosyl compounds ; GO:0005975|carbohydrate metabolic process	59.2844	0.80693	0.974038	2122.32	2152.32	2169.46	2179.08	2194.08	2162.25	1719.25	59.2844	73.9438	14	29	8.09223e-19	7.43642	8.62239	8.42683	5.47087	8.21383	7.786	7.16678	6.93667	6.46822	7.23249	7.19594	7.89668	9.04448	7.02168	7.39634	-0.0571655	1.26475	1.04677	-2.24802
Gh_A09G2108	A09	+	74093518	74095666	AT3G16565	alanine-tRNA ligases;nucleic acid binding;ligases, forming aminoacyl-tRNA and related compounds;nucleotide binding;ATP binding	Q8PWU0	SYA_METMA Alanine--tRNA ligase OS=Methanosarcina mazei (strain ATCC BAA-159 / DSM 3647 / Goe1 / Go1 / JCM 11833 / OCM 88) GN=alaS PE=3 SV=1	F6HE70	F6HE70_VITVI Putative uncharacterized protein OS=Vitis vinifera GN=VIT_05s0020g01470 PE=4 SV=1	spu:592771	similar to Alanyl-tRNA synthetase (Alanine--tRNA ligase) (AlaRS) ; K01872 alanyl-tRNA synthetase [EC:6.1.1.7]	PF01411.14|tRNA-synt_2c	IPR018164|Alanyl-tRNA synthetase, class IIc, N-terminal; IPR018165|Alanyl-tRNA synthetase, class IIc, core domain	GO:0005524|ATP binding ; GO:0000166|nucleotide binding ; GO:0006419|alanyl-tRNA aminoacylation ; GO:0005737|cytoplasm ; GO:0004813|alanine-tRNA ligase activity ; GO:0003676|nucleic acid binding	7.19252	0.233292	0.81873	498.697	528.697	545.84	555.46	570.46	538.622	208.583	7.19252	14.2747	14	29	2.11624e-09	5.70044	4.58497	4.39856	4.64439	4.48112	4.77068	4.72739	5.26957	4.21951	4.52901	4.59849	5.50533	4.39856	4.37366	4.2485	2.24201	-0.249517	-0.665886	-0.116789
Gh_A09G2128	A09	+	74382150	74383264	AT3G17120				B9HX47	B9HX47_POPTR Predicted protein OS=Populus trichocarpa GN=POPTRDRAFT_805276 PE=4 SV=1						2.42742	0.136367	0.802772	333.814	363.814	380.957	390.577	405.577	373.739	70.3951	2.42742	5.23405	14	29	8.43437e-05	4.21951	4.24372	4.24372	4.27203	4.41884	4.38203	4.19469	3.96398	4.28129	4.51452	4.34813	3.53612	3.27084	4.16925	4.3631	0.17266	0.244672	0.244672	0.328845
Gh_A09G2318	scaffold2286_A09	+	151545	152724	AT3G54420	homolog of carrot EP3-3 chitinase	P27054	CHI4_PHAVU Endochitinase PR4 OS=Phaseolus vulgaris GN=CHI4 PE=2 SV=1	L7NJI5	L7NJI5_GOSBA Class IV chitinase OS=Gossypium barbadense PE=2 SV=1	ath:AT3G54420	ATEP3; ATEP3 (Arabidopsis thaliana chitinase class IV); chitinase ; K01183 chitinase [EC:3.2.1.14]	PF00187.14|Chitin_bind_1; PF00182.14|Glyco_hydro_19	IPR000726|Glycoside hydrolase, family 19, catalytic; IPR001002|Chitin-binding, type 1; IPR018371|Chitin-binding, type 1, conserved site	GO:0008061|chitin binding ; GO:0006032|chitin catabolic process ; GO:0016998|cell wall macromolecule catabolic process ; GO:0004568|chitinase activity	8.79019	0.156754	0.952938	636.485	666.485	683.628	693.248	708.248	676.41	254.916	8.79019	35.4321	14	29	1.93284e-14	6.96414	6.45205	6.89027	7.00125	6.68169	6.63551	7.1673	6.71174	6.81637	6.8409	7.14467	6.72423	5.72685	7.46775	7.04185	0.372783	-0.931472	0.184651	0.4673
Gh_A09G2379	scaffold2297_A09	-	62667	63545	AT3G47370	Ribosomal protein S10p/S20e family protein	Q9STY6	RS202_ARATH 40S ribosomal protein S20-2 OS=Arabidopsis thaliana GN=RPS20B PE=2 SV=1	A5AJ83	A5AJ83_VITVI Putative uncharacterized protein OS=Vitis vinifera GN=VIT_16s0022g01460 PE=3 SV=1	vvi:100258347	hypothetical protein LOC100258347 ; K02969 small subunit ribosomal protein S20e	PF00338.17|Ribosomal_S10	IPR001848|Ribosomal protein S10; IPR018268|Ribosomal protein S10, conserved site; IPR027486|Ribosomal protein S10 domain	GO:0005840|ribosome ; GO:0003723|RNA binding ; GO:0006412|translation ; GO:0005622|intracellular ; GO:0003735|structural constituent of ribosome	12.4417	0.230345	0.982346	781.388	811.388	828.531	838.151	853.151	821.313	360.808	12.4417	99.1123	14	29	1.33019e-20	8.22746	7.10906	7.4868	7.08785	8.08075	8.11662	7.15592	8.21166	8.15641	7.39408	8.12839	7.15851	8.15172	8.24109	8.16622	0.899157	-1.40751	-0.628442	-1.45126
Gh_A09G2422	scaffold2301_A09	+	55808	58928	AT5G01620	TRICHOME BIREFRINGENCE-LIKE 35			B9IGH4	B9IGH4_POPTR Predicted protein OS=Populus trichocarpa GN=POPTRDRAFT_825382 PE=4 SV=1			PF13839.1|PC-Esterase	IPR026057|PC-Esterase		14.2872	1.4741	0.97792	731.875	761.875	779.018	788.638	803.638	771.8	414.328	14.2872	94.201	14	29	2.72048e-20	4.64118	4.73033	7.23394	4.56087	5.78177	4.72443	4.42285	5.47786	7.39797	5.95929	7.32185	4.38203	4.57127	7.30384	4.1972	-0.708217	-0.635859	1.39611	-0.773399
Gh_A09G2475	scaffold2315_A09	+	17704	20925	AT3G47340	glutamine-dependent asparagine synthase 1	P49078	ASNS1_ARATH Asparagine synthetase [glutamine-hydrolyzing] 1 OS=Arabidopsis thaliana GN=ASN1 PE=2 SV=2	I0B673	I0B673_GOSHI Asparagine synthetase OS=Gossypium hirsutum PE=2 SV=1	vvi:100241610	hypothetical protein LOC100241610 ; K01953 asparagine synthase (glutamine-hydrolysing) [EC:6.3.5.4]	PB011735|Pfam-B_11735; PB008145|Pfam-B_8145; PF13537.1|GATase_7; PF00733.16|Asn_synthase	IPR000583|Class II glutamine amidotransferase domain; IPR001962|Asparagine synthase; IPR017932|Glutamine amidotransferase type 2 domain	GO:0008152|metabolic process ; GO:0006529|asparagine biosynthetic process ; GO:0004066|asparagine synthase (glutamine-hydrolyzing) activity	38.0009	0.396254	0.652416	1433.01	1463.01	1480.15	1489.77	1504.77	1472.93	1102.03	38.0009	6.86568	14	29	6.62761e-06	3.7612	4.77351	3.99514	4.1325	4.2244	4.28588	4.16408	4.44265	4.02535	4.33073	4.42285	4.60517	4.04305	4.28588	6.35089	-1.04966	0.641394	-0.658867	-0.42941
Gh_A09G2507	scaffold2399_A09	+	20300	25198	AT4G23430	NAD(P)-binding Rossmann-fold superfamily protein	Q6RVV4	TIC32_PEA Short-chain dehydrogenase TIC 32, chloroplastic OS=Pisum sativum GN=TIC32 PE=1 SV=1	B9RIW1	B9RIW1_RICCO Short-chain dehydrogenase, putative OS=Ricinus communis GN=RCOM_1583100 PE=4 SV=1	spu:593999	similar to RDH13 ; K11161 retinol dehydrogenase 13 [EC:1.1.1.-]	PB007454|Pfam-B_7454; PB000557|Pfam-B_557; PF00106.20|adh_short	IPR002198|Short-chain dehydrogenase/reductase SDR; IPR002347|Glucose/ribitol dehydrogenase	GO:0008152|metabolic process ; GO:0016491|oxidoreductase activity	8.55455	0.824884	0.989013	624.516	654.516	671.659	681.279	696.279	664.441	248.082	8.55455	110.749	14	29	2.77729e-21	6.19304	5.53207	7.4948	7.4687	6.19032	7.30272	7.48811	7.49684	7.38915	7.32339	7.48137	5.41165	5.32138	7.34859	5.17897	-0.545262	-1.24504	0.83291	0.805281
Gh_A10G0126	A10	-	1048193	1051198	AT1G50660		Q66GQ2	Y5162_ARATH Uncharacterized protein At5g41620 OS=Arabidopsis thaliana GN=At5g41620 PE=1 SV=2	F6H7N0	F6H7N0_VITVI Putative uncharacterized protein OS=Vitis vinifera GN=VIT_10s0116g01830 PE=4 SV=1			PB000258|Pfam-B_258			54.7421	0.238266	0.980598	2057.46	2087.46	2104.6	2114.22	2129.22	2097.38	1587.52	54.7421	79.9346	14	29	2.7248e-19	8.82478	9.29385	8.32974	9.26325	8.3908	9.20264	9.40349	9.35386	8.22327	8.74994	8.21374	9.05369	9.41657	9.56783	8.30202	-0.163002	0.778761	-1.15688	0.717316
Gh_A10G0127	A10	+	1068410	1068754	AT3G20340				B9H1B9	B9H1B9_POPTR Predicted protein OS=Populus trichocarpa GN=POPTRDRAFT_555330 PE=4 SV=1						2.99891	0.349885	0.781199	317.751	347.751	364.894	374.514	389.514	357.676	86.9685	2.99891	9.4624	14	29	2.35305e-07	3.10611	4.12713	3.67207	2.96183	2.68558	2.87168	2.89042	2.79321	3.52636	4.09988	3.37872	3.8712	4.28588	3.27084	3.02042	-0.497641	1.42227	0.566585	-0.768933
Gh_A10G0291	A10	-	2653017	2654191	AT2G31130				M4DYV4	M4DYV4_BRARP Uncharacterized protein OS=Brassica rapa subsp. pekinensis GN=Bra021700 PE=4 SV=1						3.78988	0.685254	0.973683	433.313	463.313	480.456	490.076	505.076	473.238	109.907	3.78988	8.96467	14	29	4.22389e-07	5.67675	5.68471	5.706	5.706	5.73118	5.58974	5.84644	5.61919	5.70267	5.85507	5.75363	5.74514	5.52013	2.51231	5.58725	0.235089	0.244717	0.27047	0.27047
Gh_A10G0624	A10	+	9975515	9977712	AT5G41040	HXXXD-type acyl-transferase family protein	Q94CD1	HHT1_ARATH Omega-hydroxypalmitate O-feruloyl transferase OS=Arabidopsis thaliana GN=HHT1 PE=1 SV=1	B9GF58	B9GF58_POPTR Predicted protein OS=Populus trichocarpa GN=POPTRDRAFT_797957 PE=2 SV=1			PF02458.10|Transferase	IPR003480|Transferase	GO:0016747|transferase activity, transferring acyl groups other than amino-acyl groups	13.0087	0.473369	0.975328	765.181	795.181	812.324	821.944	836.944	805.106	377.252	13.0087	78.4776	14	29	3.52442e-19	6.8742	6.43026	6.71174	7.81843	7.04954	5.43518	7.08479	7.02495	7.42098	7.17294	7.82698	6.50029	5.53733	7.0338	6.47003	0.0697404	-0.573876	-0.165788	1.43867
Gh_A10G0799	A10	-	16327476	16329498	AT1G70330	equilibrative nucleotide transporter 1	Q8VXY7	ENT1_ARATH Equilibrative nucleotide transporter 1 OS=Arabidopsis thaliana GN=ENT1 PE=1 SV=1	M5XE67	M5XE67_PRUPE Uncharacterized protein OS=Prunus persica GN=PRUPE_ppa006225mg PE=4 SV=1	cfa:442966	SLC29A1; solute carrier family 29 (nucleoside transporters), member 1 ; K03323 equilibrative nucleoside transporter, ENT family	PF01733.13|Nucleoside_tran; PB018156|Pfam-B_18156	IPR002259|Equilibrative nucleoside transporter	GO:0006810|transport ; GO:0005337|nucleoside transmembrane transporter activity ; GO:0016021|integral to membrane	3.4886	0.897623	0.956043	421.548	451.548	468.691	478.311	493.311	461.473	101.169	3.4886	25.8642	14	29	1.23571e-12	5.63479	6.15202	5.81314	3.1919	5.84354	5.68698	5.84547	5.79504	5.84064	5.6058	5.64191	5.81114	5.90899	3.12091	5.79301	0.201412	0.752311	0.391365	-2.40048
Gh_A10G1026	A10	-	36789218	36848548	AT5G26330	Cupredoxin superfamily protein	P80728	MAVI_CUCPE Mavicyanin OS=Cucurbita pepo PE=1 SV=1	F4YAW6	F4YAW6_GOSHI Copper binding protein 7 OS=Gossypium hirsutum GN=BCP7 PE=2 SV=1			PF02298.12|Cu_bind_like	IPR003245|Plastocyanin-like	GO:0009055|electron carrier activity ; GO:0005507|copper ion binding	6.61981	0.287417	0.741333	455.993	485.993	503.136	512.756	527.756	495.918	191.975	6.61981	8.51421	14	29	7.32076e-07	4.40672	3.39004	4.18459	4.49237	4.11087	5.05412	3.93836	4.54683	4.39445	3.8986	4.31749	4.04305	5.1911	4.17951	3.58352	0.330113	-1.79481	-0.134148	0.509138
Gh_A10G1061	A10	-	44876587	44913960	AT5G43900	myosin 2	F4I460	MYO8_ARATH Myosin-8 OS=Arabidopsis thaliana GN=XI-B PE=2 SV=1	M5XY16	M5XY16_PRUPE Uncharacterized protein OS=Prunus persica GN=PRUPE_ppa000189mg PE=4 SV=1	nve:NEMVE_v1g20072	hypothetical protein ; K10357 myosin V	PF00612.22|IQ; PF01843.14|DIL; PB000519|Pfam-B_519; PF00063.16|Myosin_head; PF02736.14|Myosin_N	IPR000048|IQ motif, EF-hand binding site; IPR001609|Myosin head, motor domain; IPR002710|Dilute; IPR004009|Myosin, N-terminal, SH3-like; IPR018444|Dil domain	GO:0005524|ATP binding ; GO:0005515|protein binding ; GO:0016459|myosin complex ; GO:0003774|motor activity	5.23108	0.410796	0.715672	386.386	416.386	433.529	443.149	458.149	426.311	151.701	5.23108	7.92747	14	29	1.54658e-06	2.99578	3.72168	4.33947	2.81341	3.35574	3.73767	3.34404	3.01228	3.68051	3.75342	2.85265	3.04452	3.1355	4.65396	4.06044	-0.907741	0.398897	1.51093	-1.236
Gh_A10G1162	A10	-	59454284	59456600	AT2G31740	S-adenosyl-L-methionine-dependent methyltransferases superfamily protein	Q8N6R0	MET13_HUMAN Methyltransferase-like protein 13 OS=Homo sapiens GN=METTL13 PE=1 SV=1	B9GFU7	B9GFU7_POPTR Predicted protein OS=Populus trichocarpa GN=POPTRDRAFT_752841 PE=4 SV=1	cgr:CAGL0D01408g	hypothetical protein ; K00797 spermidine synthase [EC:2.5.1.16]				4.90128	0.651546	0.782555	411.741	441.741	458.884	468.504	483.504	451.666	142.137	4.90128	5.42641	14	29	6.11146e-05	4.58836	4.68521	4.50351	4.8701	4.61842	2.15966	4.56087	4.52541	4.50719	4.64759	4.70048	3.14988	4.53618	4.41884	4.8752	0.318994	0.452215	0.20227	0.706528
Gh_A10G1271	A10	-	66294315	66335282	AT3G54420	homolog of carrot EP3-3 chitinase	P27054	CHI4_PHAVU Endochitinase PR4 OS=Phaseolus vulgaris GN=CHI4 PE=2 SV=1	G7IS19	G7IS19_MEDTR Endochitinase PR4 OS=Medicago truncatula GN=MTR_2g099470 PE=4 SV=1	ath:AT3G54420	ATEP3; ATEP3 (Arabidopsis thaliana chitinase class IV); chitinase ; K01183 chitinase [EC:3.2.1.14]	PF00187.14|Chitin_bind_1; PF00182.14|Glyco_hydro_19	IPR000726|Glycoside hydrolase, family 19, catalytic; IPR001002|Chitin-binding, type 1; IPR018371|Chitin-binding, type 1, conserved site	GO:0008061|chitin binding ; GO:0006032|chitin catabolic process ; GO:0016998|cell wall macromolecule catabolic process ; GO:0004568|chitinase activity	7.26929	0.160028	0.878018	537.142	567.142	584.284	593.904	608.904	577.067	210.809	7.26929	12.8642	14	29	7.25532e-09	5.25402	5.47227	6.04105	6.00717	5.72685	5.77765	5.71043	6.11147	5.74193	5.71703	5.36753	4.75646	5.12396	5.85028	5.1985	-0.875695	-0.30759	1.17291	1.08474
Gh_A10G1562	A10	-	85211695	85214555	AT3G06500	Plant neutral invertase family protein	Q67XD9	CINV2_ARATH Alkaline/neutral invertase CINV2 OS=Arabidopsis thaliana GN=CINV2 PE=2 SV=1	B9RZV8	B9RZV8_RICCO Beta-fructofuranosidase, putative OS=Ricinus communis GN=RCOM_1002060 PE=4 SV=1			PF12899.2|Glyco_hydro_100	IPR024746|Glycosyl hydrolase family 100	GO:0033926|glycopeptide alpha-N-acetylgalactosaminidase activity	7.67028	0.419141	0.970942	576.12	606.12	623.263	632.883	647.883	616.045	222.438	7.67028	78.7721	14	29	3.34454e-19	6.51075	7.10442	6.9014	5.43518	6.89467	5.73226	5.69933	6.24611	5.41165	5.68245	5.70822	7.10222	5.84932	6.95209	6.87833	0.363095	1.27315	0.961935	-1.2857
Gh_A10G1587	A10	+	85967689	85968054	AT5G05220				B9S4H0	B9S4H0_RICCO Putative uncharacterized protein OS=Ricinus communis GN=RCOM_0690180 PE=4 SV=1						2.34101	0.186814	0.651075	291.13	321.13	338.273	347.893	362.893	331.055	67.8892	2.34101	4.25677	14	29	0.000481741	2.83321	3.16407	3.34404	3.1209	2.94445	3.57422	3.19185	3.7612	3.07578	3.21888	3.59274	2.81341	3.83586	2.63907	3.43399	-1.13777	-0.203754	0.304313	-0.325631
Gh_A10G1815	A10	+	93442281	93461218	AT3G10380	subunit of exocyst complex 8	Q93YU5	EXOC4_ARATH Probable exocyst complex component 4 OS=Arabidopsis thaliana GN=SEC8 PE=1 SV=1	M5X1Z6	M5X1Z6_PRUPE Uncharacterized protein OS=Prunus persica GN=PRUPE_ppa000625mg PE=4 SV=1	ath:AT3G10380	SEC8; SEC8 (secretion 8) ; K06111 exocyst complex component 4	PB006996|Pfam-B_6996; PF04048.9|Sec8_exocyst; PB002941|Pfam-B_2941	IPR007191|Sec8 exocyst complex component specific domain	GO:0000145|exocyst ; GO:0006904|vesicle docking involved in exocytosis ; GO:0015031|protein transport	2.5615	0.180789	0.802516	328.161	358.161	375.304	384.924	399.924	368.086	74.2836	2.5615	8.14536	14	29	1.16643e-06	3.35574	3.8986	3.3322	3.94481	4.34813	3.89182	4.25797	3.93183	4.58497	4.11087	3.93834	3.24519	3.69718	4.28129	3.86073	-1.44293	-0.0347043	-1.50398	0.085176
Gh_A10G1819	A10	-	93499573	93513721	AT5G17530	phosphoglucosamine mutase family protein			B9T3D2	B9T3D2_RICCO Phosphoglucomutase, putative OS=Ricinus communis GN=RCOM_0026140 PE=4 SV=1						3.82522	0.285194	0.937919	419.118	449.118	466.261	475.881	490.881	459.043	110.931	3.82522	41.6928	14	29	2.1588e-15	4.73034	4.27203	4.61181	4.94402	5.4958	5.55683	5.37219	5.56068	6.10181	4.72739	4.64759	4.71253	4.80129	5.76624	4.76644	-0.648554	-1.52075	-0.874108	-0.2419
Gh_A10G1845	A10	+	94511177	94513510	AT2G39220	PATATIN-like protein 6	Q2MY58	PATA3_SOLTU Patatin group A-3 OS=Solanum tuberosum PE=2 SV=1	B9HUE5	B9HUE5_POPTR Predicted protein OS=Populus trichocarpa GN=POPTRDRAFT_567600 PE=4 SV=1	spu:576520	similar to MGC83523 protein ; K01047 phospholipase A2 [EC:3.1.1.4]	PF01734.17|Patatin	IPR002641|Patatin/Phospholipase A2-related	GO:0006629|lipid metabolic process	16.5866	0.378894	0.628357	745.257	775.257	792.4	802.02	817.02	785.182	481.012	16.5866	4.86767	14	29	0.00015867	3.81404	4.21951	3.41225	3.3322	4.01338	3.82137	4.07187	3.53612	3.61989	4.08317	3.63759	4.46591	4.31303	3.4012	5.47017	-0.243474	0.496541	-0.976792	-1.12288
Gh_A10G1860	A10	-	94838120	94840357	AT2G28550	related to AP2.7	Q9SK03	RAP27_ARATH Ethylene-responsive transcription factor RAP2-7 OS=Arabidopsis thaliana GN=RAP2-7 PE=2 SV=2	B9HLZ7	B9HLZ7_POPTR AP2 domain-containing transcription factor OS=Populus trichocarpa GN=RAP3 PE=4 SV=1	ath:AT2G28550	RAP2.7/TOE1 (TARGET OF EAT1 1); DNA binding / transcription factor ; K09284 AP2-like factor, euAP2 lineage	PF00847.15|AP2	IPR001471|AP2/ERF domain	GO:0006355|regulation of transcription, DNA-dependent ; GO:0003700|sequence-specific DNA binding transcription factor activity	4.63333	1.00283	0.944001	406.218	436.218	453.361	462.981	477.981	446.143	134.367	4.63333	46.1356	14	29	5.45044e-16	5.82107	3.77659	3.21888	3.49654	4.13783	4.59175	5.40867	2.83321	5.42495	5.18178	3.55535	3.21888	3.48636	4.46207	5.66988	1.52345	-0.50501	-1.05835	-0.782863
Gh_A10G1912	A10	+	95829971	95830942	AT4G01470	tonoplast intrinsic protein 1;3	O82598	TIP13_ARATH Aquaporin TIP1-3 OS=Arabidopsis thaliana GN=TIP1-3 PE=1 SV=1	M5X3H4	M5X3H4_PRUPE Uncharacterized protein OS=Prunus persica GN=PRUPE_ppa010364mg PE=4 SV=1	ath:AT4G01470	GAMMA-TIP3/TIP1;3 (tonoplast intrinsic protein 1;3); water channel ; K09873 aquaporin TIP	PF00230.15|MIP	IPR000425|Major intrinsic protein; IPR022357|Major intrinsic protein, conserved site	GO:0016020|membrane ; GO:0006810|transport ; GO:0005215|transporter activity	6.81526	0.217822	0.641692	460.577	490.577	507.72	517.34	532.34	500.502	197.642	6.81526	3.50748	14	29	0.00208845	4.38618	4.20966	3.9703	4.51086	4.5326	3.79923	3.97656	4.14313	3.91202	4.28588	3.7297	3.64632	4.38203	3.30811	4.78332	0.715663	0.266281	-0.343061	1.03305
Gh_A10G1959	A10	+	97215432	97216616	AT1G55460	DNA/RNA-binding protein Kin17, conserved region	Q8K339	KIN17_MOUSE DNA/RNA-binding protein KIN17 OS=Mus musculus GN=Kin PE=2 SV=1	I1M6V0	I1M6V0_SOYBN Uncharacterized protein OS=Glycine max PE=4 SV=1			PF10357.4|Kin17_mid; PB001464|Pfam-B_1464	IPR019447|DNA/RNA-binding protein Kin17, conserved domain		7.50461	0.209467	0.979696	602.515	632.515	649.657	659.277	674.277	642.44	217.634	7.50461	64.5073	14	29	5.40867e-18	6.48819	7.30047	6.61829	6.99577	6.36303	7.23969	6.15839	7.24732	7.28596	7.29754	7.34386	7.36666	7.37734	6.32913	6.3699	-0.923394	0.818579	-0.644383	0.165123
Gh_A10G1964	A10	-	97257400	97264038	AT3G55430	O-Glycosyl hydrolases family 17 protein	P52409	E13B_WHEAT Glucan endo-1,3-beta-glucosidase OS=Triticum aestivum GN=GLC1 PE=2 SV=1	R0HTZ5	R0HTZ5_9BRAS Uncharacterized protein OS=Capsella rubella GN=CARUB_v10025141mg PE=4 SV=1	ath:AT3G57260	BGL2; BGL2 (PATHOGENESIS-RELATED PROTEIN 2); glucan 1,3-beta-glucosidase/ hydrolase, hydrolyzing O-glycosyl compounds ; K01199 glucan endo-1,3-beta-D-glucosidase [EC:3.2.1.39]	PF07983.8|X8; PF00332.13|Glyco_hydro_17	IPR000490|Glycoside hydrolase, family 17; IPR012946|X8	GO:0004553|hydrolase activity, hydrolyzing O-glycosyl compounds ; GO:0005975|carbohydrate metabolic process	3.85349	0.412893	0.857875	385.564	415.564	432.707	442.327	457.327	425.489	111.751	3.85349	10.6413	14	29	6.41067e-08	3.04472	4.80675	4.76217	4.50719	3.76892	4.87265	4.29046	4.57127	4.58156	4.85981	4.67594	4.66658	5.03695	3.20545	4.66814	-2.28128	0.638899	0.565025	0.142446
Gh_A10G1974	A10	+	97410751	97413101	AT3G55460	SC35-like splicing factor 30	Q9SEU4	SR33_ARATH Serine/arginine-rich splicing factor 33 OS=Arabidopsis thaliana GN=SR33 PE=1 SV=1	D7TLV0	D7TLV0_VITVI Putative uncharacterized protein OS=Vitis vinifera GN=VIT_13s0019g01060 PE=4 SV=1	ssl:SS1G_09745	hypothetical protein ; K03248 translation initiation factor eIF-3 subunit 4	PF00076.17|RRM_1	IPR000504|RNA recognition motif domain	GO:0003676|nucleic acid binding	2.35711	0.389815	0.991467	422.774	452.774	469.917	479.537	494.537	462.699	68.3563	2.35711	259.8	14	29	1.46813e-26	5.77869	7.02495	5.58851	5.53339	6.82365	5.61069	5.82403	5.93842	6.88004	6.89467	5.71373	7.06533	5.6618	6.96916	5.79454	-0.677	1.29392	-0.977776	-1.06494
Gh_A10G1984	A10	-	97582664	97584723	AT3G55530	RING/U-box superfamily protein	Q9M2S6	SDIR1_ARATH E3 ubiquitin-protein ligase SDIR1 OS=Arabidopsis thaliana GN=SDIR1 PE=1 SV=1	D7TLR3	D7TLR3_VITVI Putative uncharacterized protein OS=Vitis vinifera GN=VIT_13s0019g01960 PE=4 SV=1	sbi:SORBI_03g011120	SORBIDRAFT_03g011120; hypothetical protein ; K11982 E3 ubiquitin-protein ligase RNF115/126 [EC:6.3.2.19]	PF13639.1|zf-RING_2	IPR001841|Zinc finger, RING-type	GO:0005515|protein binding ; GO:0008270|zinc ion binding	5.19678	0.843028	0.981458	485.489	515.489	532.632	542.252	557.252	525.414	150.707	5.19678	17.549	14	29	1.7119e-10	6.06688	6.14275	6.00881	6.07688	4.45435	5.97466	5.96101	5.84932	6.11294	6.00963	6.00059	6.19848	6.09582	2.75154	6.12578	0.373882	0.456126	0.310938	0.384717
Gh_A10G1994	A10	+	97736060	97738548	AT2G44920	Tetratricopeptide repeat (TPR)-like superfamily protein	O22160	TL15A_ARATH Thylakoid lumenal 15 kDa protein 1, chloroplastic OS=Arabidopsis thaliana GN=At2g44920 PE=1 SV=2	I1LMI3	I1LMI3_SOYBN Uncharacterized protein OS=Glycine max PE=4 SV=1			PF00805.17|Pentapeptide	IPR001646|Pentapeptide repeat		5.5317	0.572242	0.825665	407.749	437.749	454.892	464.512	479.512	447.674	160.419	5.5317	5.67242	14	29	4.08551e-05	4.36097	4.01338	4.56781	3.76892	3.04466	4.15366	4.06617	3.94481	3.01226	3.79174	3.85721	2.99574	4.25797	1.94591	4.33729	0.883209	0.387837	1.17799	0.0394609
Gh_A10G2036	A10	-	98328372	98331145	AT5G05940	ROP guanine nucleotide exchange factor 5	Q93ZY2	ROGF1_ARATH Rop guanine nucleotide exchange factor 1 OS=Arabidopsis thaliana GN=ROPGEF1 PE=1 SV=2	F6HNR6	F6HNR6_VITVI Putative uncharacterized protein OS=Vitis vinifera GN=VIT_13s0019g02710 PE=4 SV=1			PF03759.8|PRONE	IPR005512|PRONE domain	GO:0005089|Rho guanyl-nucleotide exchange factor activity	14.3646	0.521898	0.995642	880.835	910.835	927.978	937.598	952.598	920.76	416.575	14.3646	194.563	14	29	9.21576e-25	7.33086	8.86653	9.06531	9.10967	9.12859	8.97094	9.25145	9.09103	9.09792	9.0479	9.12786	9.14006	9.01914	7.22839	7.13449	-1.78865	0.206857	0.465159	0.522799
Gh_A10G2065	A10	-	98819797	98823927	AT2G39970	Mitochondrial substrate carrier family protein	O04200	PXN_ARATH Peroxisomal nicotinamide adenine dinucleotide carrier OS=Arabidopsis thaliana GN=PXN PE=1 SV=1	B9SLI5	B9SLI5_RICCO Peroxisomal membrane protein pmp34, putative OS=Ricinus communis GN=RCOM_0591310 PE=3 SV=1	yli:YALI0E17457g	YALI0E17457p ; K03454 mitochondrial carrier protein, MC family	PF00153.22|Mito_carr	IPR018108|Mitochondrial substrate/solute carrier		6.87384	4.07858	0.968795	529.009	559.009	576.152	585.772	600.772	568.934	199.341	6.87384	30.9431	14	29	1.17397e-13	6.56291	6.56808	6.64118	6.50379	4.98589	6.57786	6.55203	4.58837	6.68544	6.7803	6.63595	6.76504	1.46755	6.72102	-0.692049	0.450446	0.452757	0.485467	0.42399
Gh_A10G2066	A10	+	98825757	98826677	AT1G07310	Calcium-dependent lipid-binding (CaLB domain) family protein			B9SLI7	B9SLI7_RICCO Putative uncharacterized protein OS=Ricinus communis GN=RCOM_0591430 PE=4 SV=1			PB007931|Pfam-B_7931; PF00168.25|C2	IPR000008|C2 calcium-dependent membrane targeting; IPR018029|C2 membrane targeting protein	GO:0005515|protein binding	32.1908	2.14597	0.992427	1339.17	1369.17	1386.31	1395.93	1410.93	1379.09	933.533	32.1908	30.269	14	29	1.57105e-13	8.09682	8.12376	8.09142	7.89816	6.51816	8.03485	7.95881	6.25319	8.01224	8.03485	8.03008	7.98367	3.64632	8.19671	3.55535	0.547891	0.564898	0.544486	0.422478
Gh_A10G2067	A10	+	98880116	98928822	AT4G16920	Disease resistance protein (TIR-NBS-LRR class) family	Q9SZ67	WRK19_ARATH Probable WRKY transcription factor 19 OS=Arabidopsis thaliana GN=WRKY19 PE=2 SV=1	B9RBV2	B9RBV2_RICCO Leucine-rich repeat-containing protein, putative OS=Ricinus communis GN=RCOM_1681370 PE=4 SV=1	ath:AT4G19050	mob1/phocein family protein ; K06685 maintenance of ploidy protein MOB1 (MPS1 binder 1)	PB006912|Pfam-B_6912; PB000088|Pfam-B_88; PF13504.1|LRR_7; PF00560.28|LRR_1; PB002632|Pfam-B_2632	IPR001611|Leucine-rich repeat	GO:0005515|protein binding	8.77239	3.29822	0.887718	506.315	536.315	553.457	563.077	578.077	546.24	254.399	8.77239	10.3562	14	29	8.69009e-08	4.99043	1.38667	4.96981	5.16669	3.71357	4.83892	5.55037	3.49651	4.99043	4.89035	5.071	5.11799	1.94591	-0.40546	2.99573	0.619278	-1.45514	0.607409	0.720735
Gh_A10G2070	A10	+	99179258	99181846	AT4G16890	disease resistance protein (TIR-NBS-LRR class), putative	Q9SZ67	WRK19_ARATH Probable WRKY transcription factor 19 OS=Arabidopsis thaliana GN=WRKY19 PE=2 SV=1	B9S9D5	B9S9D5_RICCO Leucine-rich repeat containing protein, putative OS=Ricinus communis GN=RCOM_0884220 PE=4 SV=1	ath:AT4G19050	mob1/phocein family protein ; K06685 maintenance of ploidy protein MOB1 (MPS1 binder 1)	PF12799.2|LRR_4; PB017720|Pfam-B_17720; PB006912|Pfam-B_6912; PB002051|Pfam-B_2051; PB002632|Pfam-B_2632	IPR025875|Leucine rich repeat 4		3.24677	0.234858	0.730131	331.437	361.437	378.58	388.2	403.2	371.362	94.1563	3.24677	5.41096	14	29	6.27016e-05	4.09434	3.07578	3.35574	3.62878	2.85263	4.01938	3.51651	3.14988	3.97656	3.78419	3.72167	3.63759	3.02852	3.1355	4.23411	1.26463	-1.09053	-0.443197	0.188135
Gh_A10G2073	A10	+	99287198	99337369	AT1G69550	disease resistance protein (TIR-NBS-LRR class)	O23530	SNC1_ARATH Protein SUPPRESSOR OF npr1-1, CONSTITUTIVE 1 OS=Arabidopsis thaliana GN=SNC1 PE=1 SV=3	B9IQ82	B9IQ82_POPTR Tir-nbs-lrr resistance protein OS=Populus trichocarpa GN=POPTRDRAFT_574150 PE=4 SV=1	ath:AT4G19050	mob1/phocein family protein ; K06685 maintenance of ploidy protein MOB1 (MPS1 binder 1)	PB006912|Pfam-B_6912; PB000088|Pfam-B_88; PF00560.28|LRR_1; PB002632|Pfam-B_2632	IPR001611|Leucine-rich repeat	GO:0005515|protein binding	3.32126	0.237804	0.748617	334.11	364.11	381.253	390.873	405.873	374.035	96.3165	3.32126	5.81109	14	29	3.27026e-05	4.03719	3.37872	3.58355	3.55535	3.21888	4.07187	4.25797	3.61989	4.01338	3.7612	3.4012	4.14841	2.90872	3.04452	3.06805	0.994342	-0.519173	-0.0483714	-0.113192
Gh_A10G2086	A10	+	99613022	99614422	AT2G39980	HXXXD-type acyl-transferase family protein	Q9SND9	Y3028_ARATH Uncharacterized acetyltransferase At3g50280 OS=Arabidopsis thaliana GN=At3g50280 PE=1 SV=1	B9HHL4	B9HHL4_POPTR Predicted protein OS=Populus trichocarpa GN=POPTRDRAFT_1084572 PE=4 SV=1			PF02458.10|Transferase	IPR003480|Transferase	GO:0016747|transferase activity, transferring acyl groups other than amino-acyl groups	94.4526	0.300247	0.895995	3078.12	3108.12	3125.26	3134.88	3149.88	3118.04	2739.12	94.4526	15.3967	14	29	8.50889e-10	8.23704	6.85646	8.14226	7.76952	7.41095	8.15651	7.84776	7.75662	7.24874	8.30853	6.96161	7.31344	6.88346	8.11083	6.98008	1.19583	-1.39136	1.01821	0.3197
Gh_A10G2091	A10	-	99675191	99676314	AT4G00430	plasma membrane intrinsic protein 1;4	P25794	PIP2_PEA Probable aquaporin PIP-type 7a OS=Pisum sativum GN=TRG-31 PE=2 SV=2	G8XV51	G8XV51_GOSHI PIP protein OS=Gossypium hirsutum GN=PIP1;4 PE=2 SV=1	ath:AT4G00430	TMP-C; TMP-C (PLASMA MEMBRANE INTRINSIC PROTEIN 1;4); water channel ; K09872 aquaporin PIP	PF00230.15|MIP	IPR000425|Major intrinsic protein; IPR022357|Major intrinsic protein, conserved site	GO:0016020|membrane ; GO:0006810|transport ; GO:0005215|transporter activity	12.5768	0.173076	0.630234	660.892	690.892	708.035	717.655	732.655	700.817	364.728	12.5768	3.81194	14	29	0.00113434	4.56087	4.55388	4.97903	4.74204	5.05625	4.77912	4.84156	4.44657	4.60183	5.071	4.76502	4.97673	5.25923	4.16408	5.62943	-0.749943	-0.769543	0.422065	-0.242177
Gh_A10G2115	A10	+	99985924	99986400	AT4G01500	AP2/B3-like transcriptional factor family protein	O82595	NGA4_ARATH B3 domain-containing transcription factor NGA4 OS=Arabidopsis thaliana GN=NGA4 PE=2 SV=2	B9PC87	B9PC87_POPTR Predicted protein OS=Populus trichocarpa GN=POPTRDRAFT_583695 PE=4 SV=1	ath:AT3G25730	AP2 domain-containing transcription factor, putative ; K09287 RAV-like factor	PF02362.16|B3	IPR003340|B3 DNA binding domain	GO:0003677|DNA binding ; GO:0006355|regulation of transcription, DNA-dependent	15.2747	0.107253	0.755567	772.167	802.167	819.31	828.93	843.93	812.092	442.966	15.2747	5.72093	14	29	3.7781e-05	5.85793	6.05444	5.96015	5.21675	5.90536	5.79098	5.56324	5.66643	5.76624	5.88146	5.70267	6.44095	6.00059	5.41462	6.00265	0.148416	0.827139	0.501453	-2.06622
Gh_A10G2126	A10	+	100074889	100078383	AT3G53110	P-loop containing nucleoside triphosphate hydrolases superfamily protein	Q93ZG7	RH38_ARATH DEAD-box ATP-dependent RNA helicase 38 OS=Arabidopsis thaliana GN=RH38 PE=2 SV=2	D6N3H0	D6N3H0_GOSHI RNA helicase-like protein OS=Gossypium hirsutum PE=2 SV=1	ath:AT3G53110	LOS4; LOS4 (Low expression of osmotically responsive genes 1); ATP-dependent helicase ; K01529	PF00270.24|DEAD; PF00271.26|Helicase_C	IPR001650|Helicase, C-terminal; IPR011545|DNA/RNA helicase, DEAD/DEAH box type, N-terminal; IPR014001|Helicase, superfamily 1/2, ATP-binding domain; IPR014014|RNA helicase, DEAD-box type, Q motif	GO:0005524|ATP binding ; GO:0004386|helicase activity ; GO:0008026|ATP-dependent helicase activity ; GO:0003676|nucleic acid binding	3.30292	0.727995	0.887238	340.192	370.192	387.335	396.955	411.955	380.117	95.7847	3.30292	11.8514	14	29	1.88172e-08	3.97656	3.82137	3.6019	4.42684	4.55036	3.87812	3.99514	4.09434	2.53901	2.15949	2.79321	2.19725	3.98898	4.28129	4.53796	0.388532	0.200361	-0.0657483	0.934492
Gh_A10G2137	A10	+	100175111	100176589	AT4G21300	Tetratricopeptide repeat (TPR)-like superfamily protein	Q9SJZ3	PP169_ARATH Pentatricopeptide repeat-containing protein At2g22410, mitochondrial OS=Arabidopsis thaliana GN=PCMP-E28 PE=2 SV=1	F6GU54	F6GU54_VITVI Putative uncharacterized protein OS=Vitis vinifera GN=VIT_06s0004g01920 PE=4 SV=1			PF01535.15|PPR; PB000293|Pfam-B_293; PF13812.1|PPR_3; PF13041.1|PPR_2; PF12854.2|PPR_1; PB010214|Pfam-B_10214	IPR002885|Pentatricopeptide repeat		3.84336	2.79546	0.889066	338.386	368.386	385.528	395.148	410.148	378.31	111.457	3.84336	20.6536	14	29	2.22375e-11	4.75359	4.7362	3.14988	1.73465	2.15948	1.79177	4.69135	3.39002	5.02169	4.7185	4.70351	4.67283	1.29928	1.46634	4.84832e-07	0.917443	0.907044	-0.0414912	-0.887729
Gh_A10G2166	A10	-	100551734	100563203	AT3G10985	senescence associated gene 20	P20144	WUN1_SOLTU Wound-induced protein 1 OS=Solanum tuberosum GN=WUN1 PE=2 SV=1	B9S499	B9S499_RICCO Putative uncharacterized protein OS=Ricinus communis GN=RCOM_0688570 PE=4 SV=1			PF07107.6|WI12	IPR009798|Wound-induced protein, Wun1		19.1324	0.205788	0.913757	920.39	950.39	967.533	977.153	992.153	960.315	554.838	19.1324	19.666	14	29	4.12899e-11	6.99332	6.09807	6.4892	6.30323	6.54247	6.9233	6.90709	6.51816	5.792	6.49426	6.02345	5.75045	7.26938	6.652	6.40935	1.17477	-0.864991	0.0261753	-0.397558
Gh_A11G0030	A11	+	322762	325466	AT1G73590	Auxin efflux carrier family protein	Q5SMQ9	PIN1_ORYSJ Auxin efflux carrier component 1 OS=Oryza sativa subsp. japonica GN=PIN1 PE=2 SV=1	B9I2E8	B9I2E8_POPTR Auxin efflux carrier component OS=Populus trichocarpa GN=PIN7 PE=4 SV=1	osa:4326565	Os01g0643300; hypothetical protein ; K07088	PF03547.13|Mem_trans	IPR004776|Auxin efflux carrier	GO:0055085|transmembrane transport ; GO:0016021|integral to membrane	2.38765	0.305719	0.967262	380.975	410.975	428.118	437.738	452.738	420.9	69.2419	2.38765	38.88	14	29	5.54936e-15	5.04343	5.80212	5.2832	5.90808	5.41313	5.56962	5.21675	4.9927	4.09434	5.44961	5.37373	5.34711	5.57847	3.95763	5.60947	-0.36009	1.01138	0.073351	1.20293
Gh_A11G0082	A11	-	792031	792711	AT5G52020	Integrase-type DNA-binding superfamily protein	Q9CAN9	ERF26_ARATH Ethylene-responsive transcription factor ERF026 OS=Arabidopsis thaliana GN=ERF026 PE=2 SV=1	Q076D8	Q076D8_GOSHI DRE-binding protein 3a OS=Gossypium hirsutum GN=DBP3a PE=2 SV=1	ath:AT4G25490	CBF1; CBF1 (C-REPEAT/DRE BINDING FACTOR 1); DNA binding / transcription activator/ transcription factor ; K09286 EREBP-like factor	PF00847.15|AP2	IPR001471|AP2/ERF domain	GO:0006355|regulation of transcription, DNA-dependent ; GO:0003700|sequence-specific DNA binding transcription factor activity	6.21577	0.459988	0.972293	506.934	536.934	554.077	563.697	578.697	546.859	180.257	6.21577	68.2307	14	29	2.48051e-18	5.15906	5.08554	6.31415	5.90263	5.60825	4.77912	5.01948	5.35973	6.74798	5.46665	5.98729	4.63473	4.8752	6.52649	4.61016	-0.453263	-0.559827	1.22102	0.624534
Gh_A11G0120	A11	-	1159876	1160226	AT5G67490		Q8BTE0	CF057_MOUSE UPF0369 protein C6orf57 homolog OS=Mus musculus PE=2 SV=2	M5XLA3	M5XLA3_PRUPE Uncharacterized protein OS=Prunus persica GN=PRUPE_ppa013634mg PE=4 SV=1			PF07896.7|DUF1674	IPR012875|Protein of unknown function DUF1674		7.7257	0.105045	0.753813	545.53	575.53	592.673	602.293	617.293	585.455	224.045	7.7257	6.75959	14	29	7.72589e-06	5.59595	5.10595	5.27641	5.33914	5.26269	5.19665	5.63479	5.52412	5.81513	5.33593	5.31485	5.05625	4.80129	5.83773	5.56834	0.762438	-0.949204	-0.353743	-0.134631
Gh_A11G0167	A11	-	1583810	1584289	AT4G24130	Protein of unknown function, DUF538			D7TVQ9	D7TVQ9_VITVI Putative uncharacterized protein OS=Vitis vinifera GN=VIT_02s0025g02540 PE=4 SV=1			PF04398.7|DUF538	IPR007493|Protein of unknown function DUF538		17.145	0.195799	0.908109	851.404	881.404	898.547	908.167	923.167	891.329	497.204	17.145	27.5497	14	29	5.42017e-13	5.89715	6.45938	6.34329	6.14562	6.41346	6.65071	7.39817	5.95497	6.2106	6.09206	5.8522	6.55772	5.96529	6.40798	5.4848	-0.808516	0.459791	0.197913	-0.248023
Gh_A11G0284	A11	-	2657934	2659760	AT3G47550	RING/FYVE/PHD zinc finger superfamily protein	F4JKK0	SUD1_ARATH Probable E3 ubiquitin ligase SUD1 OS=Arabidopsis thaliana GN=SUD1 PE=1 SV=1	B9RLY9	B9RLY9_RICCO Membrane associated ring finger 1,8, putative OS=Ricinus communis GN=RCOM_1472160 PE=4 SV=1	ath:AT4G34100	protein binding / zinc ion binding ; K10661 E3 ubiquitin-protein ligase MARCH6 [EC:6.3.2.19]	PF12906.2|RINGv; PF12428.3|DUF3675	IPR011016|Zinc finger, RING-CH-type; IPR022143|Protein of unknown function DUF3675	GO:0008270|zinc ion binding	4.86677	0.282799	0.956802	468.043	498.043	515.185	524.805	539.805	507.967	141.136	4.86677	38.6586	14	29	5.99347e-15	5.97635	6.3636	6.12541	5.45532	5.36442	5.35501	6.171	4.79579	6.11368	5.80513	4.85203	5.90263	5.08347	6.10107	4.90897	0.653133	1.37285	0.930169	-0.315218
Gh_A11G0387	A11	-	3548271	3549866	AT2G18040	peptidylprolyl cis/trans isomerase, NIMA-interacting 1	Q94G00	PIN1_MALDO Peptidyl-prolyl cis-trans isomerase Pin1 OS=Malus domestica GN=PIN1 PE=2 SV=1	M5XM92	M5XM92_PRUPE Uncharacterized protein OS=Prunus persica GN=PRUPE_ppa013466mg PE=4 SV=1	pop:POPTR_820087	hypothetical protein ; K09578 peptidyl-prolyl cis-trans isomerase NIMA-interacting 1 [EC:5.2.1.8]	PF00639.16|Rotamase	IPR000297|Peptidyl-prolyl cis-trans isomerase, PpiC-type; IPR023058|Peptidyl-prolyl cis-trans isomerase, PpiC-type, conserved site	GO:0016853|isomerase activity	5.40943	0.105363	0.912677	502.805	532.805	549.948	559.568	574.568	542.73	156.873	5.40943	17.5452	14	29	1.71649e-10	5.62642	6.2804	6.33328	6.10032	5.65483	6.22785	6.16822	5.68471	6.26149	5.92693	6.1449	6.14132	6.41619	5.35186	6.27193	-1.30739	0.763054	0.930481	0.192942
Gh_A11G0455	A11	-	4371589	4372710	AT4G37800	xyloglucan endotransglucosylase/hydrolase 7	Q8LER3	XTH7_ARATH Probable xyloglucan endotransglucosylase/hydrolase protein 7 OS=Arabidopsis thaliana GN=XTH7 PE=2 SV=2	B7SCZ6	B7SCZ6_GOSAR Xyloglucan endotransglycosylase/hydrolase OS=Gossypium arboreum PE=4 SV=1	ath:AT4G37800	xyloglucan:xyloglucosyl transferase, putative / xyloglucan endotransglycosylase, putative / endo-xyloglucan transferase, putative ; K08235 xyloglucan:xyloglucosyl transferase [EC:2.4.1.207]	PF06955.7|XET_C; PF00722.16|Glyco_hydro_16	IPR000757|Glycoside hydrolase, family 16; IPR008263|Glycoside hydrolase, family 16, active site; IPR010713|Xyloglucan endo-transglycosylase, C-terminal	GO:0048046|apoplast ; GO:0016762|xyloglucan:xyloglucosyl transferase activity ; GO:0004553|hydrolase activity, hydrolyzing O-glycosyl compounds ; GO:0005618|cell wall ; GO:0006073|cellular glucan metabolic process ; GO:0005975|carbohydrate metabolic process	56.0575	0.426189	0.986211	2079.59	2109.59	2126.73	2136.35	2151.35	2119.52	1625.67	56.0575	146.289	14	29	5.37093e-23	8.68067	9.7237	9.22802	8.53634	9.63371	8.79609	7.91303	8.704	7.94496	8.76857	8.30688	9.12757	9.75867	7.60523	8.78133	-0.131985	1.45802	0.702394	-0.352003
Gh_A11G0519	A11	+	4890579	4893322	AT3G18660	plant glycogenin-like starch initiation protein 1	Q9LSB1	GUX1_ARATH UDP-glucuronate:xylan alpha-glucuronosyltransferase 1 OS=Arabidopsis thaliana GN=GUX1 PE=2 SV=1	Q5BMA3	Q5BMA3_9ROSI Secondary cell wall-related glycosyltransferase family 8 OS=Populus tremula x Populus tremuloides PE=2 SV=1	xtr:496877	hypothetical LOC496877 ; K00750 glycogenin glucosyltransferase [EC:2.4.1.186]	PF01501.15|Glyco_transf_8; PB018911|Pfam-B_18911; PB010331|Pfam-B_10331	IPR002495|Glycosyl transferase, family 8	GO:0016757|transferase activity, transferring glycosyl groups	9.7423	0.741713	0.903053	558.096	588.096	605.239	614.859	629.859	598.021	282.527	9.7423	37.3413	14	29	9.55799e-15	4.50719	4.76502	5.16479	3.2581	4.63796	4.54329	3.2581	4.70953	4.33073	5.11799	4.52541	4.95348	6.48971	3.39002	4.04305	-0.0069394	0.303203	0.784066	-1.50944
Gh_A11G0531	A11	+	4992668	4997484	AT5G64030	S-adenosyl-L-methionine-dependent methyltransferases superfamily protein	Q8L7V3	PMTQ_ARATH Probable methyltransferase PMT26 OS=Arabidopsis thaliana GN=At5g64030 PE=1 SV=1	I1KNV8	I1KNV8_SOYBN Uncharacterized protein OS=Glycine max PE=4 SV=1			PF03141.11|Methyltransf_29; PB005044|Pfam-B_5044; PB000114|Pfam-B_114	IPR004159|Putative S-adenosyl-L-methionine-dependent methyltransferase	GO:0008168|methyltransferase activity	5.14365	0.430729	0.948369	468.338	498.338	515.481	525.101	540.101	508.263	149.166	5.14365	35.7288	14	29	1.72855e-14	4.36097	4.41884	5.9831	6.04816	4.82564	5.92247	5.73118	5.94542	5.94803	4.9927	6.14704	5.74193	5.67903	4.55388	4.97673	-1.62583	-1.53685	0.868374	0.968417
Gh_A11G0557	A11	+	5283549	5286838	AT3G51980	ARM repeat superfamily protein	A1DLW4	FES1_NEOFI Hsp70 nucleotide exchange factor fes1 OS=Neosartorya fischeri (strain ATCC 1020 / DSM 3700 / FGSC A1164 / NRRL 181) GN=fes1 PE=3 SV=1	F6HJ96	F6HJ96_VITVI Putative uncharacterized protein OS=Vitis vinifera GN=VIT_01s0150g00600 PE=4 SV=1	osa:4334611	Os03g0822700; hypothetical protein ; K09562 hsp70-interacting protein	PF08609.5|Fes1	IPR013918|Nucleotide exchange factor Fes1		5.76593	1.42664	0.990041	502.269	532.269	549.412	559.032	574.032	542.194	167.212	5.76593	110.861	14	29	2.73817e-21	4.44657	4.49237	6.75926	6.80351	5.53602	4.35243	6.40963	6.83554	6.85611	6.7803	6.91771	4.21951	4.25797	4.22926	6.80959	-1.04325	-1.00553	0.860793	0.897224
Gh_A11G0609	A11	-	5876121	5876696	AT5G40690				G8Z260	G8Z260_SOLLC Hop-interacting protein THI031 OS=Solanum lycopersicum GN=Solyc02g093710.1 PE=2 SV=1			PB002897|Pfam-B_2897			4.81084	0.364204	0.662795	371.961	401.961	419.104	428.724	443.724	411.886	139.514	4.81084	4.49861	14	29	0.000307643	3.07578	3.21888	3.68051	3.37876	3.78419	2.92674	2.61497	2.61507	3.81407	3.7297	3.90533	2.75155	3.23212	3.62878	4.36945	-0.587842	-0.312888	0.574073	-0.00569955
Gh_A11G0638	A11	+	6253635	6257876	AT3G29180	Protein of unknown function (DUF1336)			M5X078	M5X078_PRUPE Uncharacterized protein OS=Prunus persica GN=PRUPE_ppa003330mg PE=4 SV=1			PF07059.7|DUF1336	IPR009769|Domain of unknown function DUF1336		6.88495	0.123238	0.660465	483.803	513.803	530.946	540.566	555.566	523.728	199.664	6.88495	4.335	14	29	0.000416152	4.83098	4.74783	4.52901	4.64759	4.44265	4.25325	4.36945	4.56781	4.84156	4.64439	4.64759	5.03911	4.1325	4.35243	5.32545	0.668003	0.398636	-0.310228	0.0739196
Gh_A11G0658	A11	+	6455033	6467038	AT1G69830	alpha-amylase-like 3	Q94A41	AMY3_ARATH Alpha-amylase 3, chloroplastic OS=Arabidopsis thaliana GN=AMY3 PE=2 SV=1	B9SJF1	B9SJF1_RICCO Alpha-amylase, putative OS=Ricinus communis GN=RCOM_0526780 PE=4 SV=1	osa:4342055	Os06g0713800; hypothetical protein ; K01176 alpha-amylase [EC:3.2.1.1]	PF00128.19|Alpha-amylase; PB005052|Pfam-B_5052; PF07821.7|Alpha-amyl_C2	IPR006047|Glycosyl hydrolase, family 13, catalytic domain; IPR006589|Glycosyl hydrolase, family 13, subfamily, catalytic domain; IPR012850|Alpha-amylase, C-terminal beta-sheet; IPR015902|Glycoside hydrolase, family 13	GO:0043169|cation binding ; GO:0004556|alpha-amylase activity ; GO:0005509|calcium ion binding ; GO:0005975|carbohydrate metabolic process ; GO:0003824|catalytic activity	4.03037	0.0933113	0.864197	442.53	472.53	489.673	499.293	514.293	482.455	116.881	4.03037	19.1539	14	29	5.75202e-11	5.31156	5.25227	5.39211	5.55296	5.7462	6.18415	5.62642	5.43953	5.43081	5.49853	5.43227	5.57342	6.03787	5.65366	4.94164	-0.750454	-0.946752	-0.483769	0.0487773
Gh_A11G0932	A11	-	9986334	9987791	AT3G49530	NAC domain containing protein 62	Q0WV96	NAC1_ARATH NAC domain-containing protein 1 OS=Arabidopsis thaliana GN=NAC001 PE=2 SV=2	B9P5I2	B9P5I2_POPTR NAC domain protein, IPR003441 OS=Populus trichocarpa GN=NAC092 PE=4 SV=1			PF02365.10|NAM	IPR003441|NAC domain	GO:0003677|DNA binding ; GO:0006355|regulation of transcription, DNA-dependent	8.57105	0.232124	0.676001	519.324	549.324	566.467	576.087	591.087	559.249	248.56	8.57105	5.00649	14	29	0.000124523	3.98281	4.57127	4.46591	4.41482	4.33951	4.01338	4.49981	3.99514	4.61181	4.83892	4.45435	3.75342	4.82028	5.12792	5.16764	-1.17419	0.242714	-0.0109677	-0.133991
Gh_A11G0963	A11	+	10478969	10480720	AT1G02330		Q9NZ63	CI078_HUMAN Uncharacterized protein C9orf78 OS=Homo sapiens GN=C9orf78 PE=1 SV=1	B9I987	B9I987_POPTR Predicted protein OS=Populus trichocarpa GN=POPTRDRAFT_824081 PE=4 SV=1			PF07052.6|Hep_59	IPR010756|Hepatocellular carcinoma-associated antigen 59		4.26371	1.08715	0.97656	449.998	479.998	497.141	506.761	521.761	489.923	123.648	4.26371	113.648	14	29	1.92768e-21	6.1203	4.40265	6.42703	6.46873	6.52307	4.49237	4.43082	4.44265	4.40265	6.53524	6.49173	4.51086	6.66228	6.59942	4.43675	0.558985	-1.06692	0.849331	0.888809
Gh_A11G0965	A11	+	10514404	10517165	AT1G02310	Glycosyl hydrolase superfamily protein	Q9FZ29	MAN1_ARATH Mannan endo-1,4-beta-mannosidase 1 OS=Arabidopsis thaliana GN=MAN1 PE=2 SV=1	M5WUQ2	M5WUQ2_PRUPE Uncharacterized protein (Fragment) OS=Prunus persica GN=PRUPE_ppa020168mg PE=4 SV=1	olu:OSTLU_3863	predicted protein; K01567	PF00150.13|Cellulase	IPR001547|Glycoside hydrolase, family 5	GO:0004553|hydrolase activity, hydrolyzing O-glycosyl compounds ; GO:0005975|carbohydrate metabolic process	11.898	0.600735	0.806893	634.983	664.983	682.126	691.746	706.746	674.908	345.041	11.898	13.2649	14	29	5.05873e-09	3.92527	4.75359	4.55388	2.85317	4.20469	4.22926	3.65498	4.48515	4.1795	4.96051	3.50656	3.95764	5.8001	3.44468	4.11091	-0.35401	0.821796	0.538301	-1.87587
Gh_A11G1069	A11	+	12357701	12360893	AT1G03010	Phototropic-responsive NPH3 family protein	Q9SA69	Y1301_ARATH BTB/POZ domain-containing protein At1g03010 OS=Arabidopsis thaliana GN=At1g03010 PE=2 SV=1	M5VJH2	M5VJH2_PRUPE Uncharacterized protein OS=Prunus persica GN=PRUPE_ppa002803mg PE=4 SV=1			PF03000.9|NPH3; PF00651.26|BTB	IPR000210|BTB/POZ-like; IPR013069|BTB/POZ; IPR027356|NPH3 domain	GO:0005515|protein binding	3.46291	0.247093	0.946755	419.467	449.467	466.609	476.229	491.229	459.392	100.425	3.46291	38.0654	14	29	7.38144e-15	5.20949	5.16859	5.61313	5.63835	4.94164	4.74493	5.63598	5.31156	5.92781	5.80413	6.06146	4.67594	4.51086	5.54126	6.01859	-0.355412	-0.437335	0.453131	0.503663
Gh_A11G1099	A11	-	12832430	12837245	AT4G02940	oxidoreductase, 2OG-Fe(II) oxygenase family protein			B9SFN5	B9SFN5_RICCO Putative uncharacterized protein OS=Ricinus communis GN=RCOM_0647920 PE=4 SV=1			PF03171.15|2OG-FeII_Oxy; PB010052|Pfam-B_10052	IPR005123|Oxoglutarate/iron-dependent dioxygenase	GO:0016706|oxidoreductase activity, acting on paired donors, with incorporation or reduction of molecular oxygen, 2-oxoglutarate as one donor, and incorporation of one atom each of oxygen into both donors ; GO:0055114|oxidation-reduction process ; GO:0016491|oxidoreductase activity	4.83809	0.383845	0.981693	493.478	523.478	540.621	550.241	565.241	533.403	140.305	4.83809	102.543	14	29	8.2336e-21	6.56103	5.79606	5.58974	5.25227	5.8474	6.50628	7.00579	6.99699	6.85471	6.90308	5.33433	5.98394	6.0807	6.51372	5.3303	0.615321	-0.589732	-0.914738	-1.44635
Gh_A11G1320	A11	-	17006063	17007145	AT5G48480	Lactoylglutathione lyase / glyoxalase I family protein	Q9LV66	Y5848_ARATH Uncharacterized protein At5g48480 OS=Arabidopsis thaliana GN=At5g48480 PE=1 SV=1	C6SZI9	C6SZI9_SOYBN Uncharacterized protein OS=Glycine max PE=2 SV=1			PF12681.2|Glyoxalase_2	IPR025870|Glyoxalase-like domain		35.0191	0.180235	0.865847	1389.12	1419.12	1436.27	1445.89	1460.89	1429.05	1015.56	35.0191	11.6152	14	29	2.37169e-08	6.52503	7.40752	7.05646	6.76811	7.08003	7.29075	6.74837	6.67666	6.56339	7.18816	6.7342	5.97041	7.43229	6.78106	7.37994	-0.939281	1.2318	0.368135	-0.341262
Gh_A11G1409	A11	-	18697335	18697550												6.15164	0.568758	0.95247	479.804	509.804	526.947	536.567	551.567	519.729	178.397	6.15164	27.0519	14	29	6.88048e-13	5.42054	4.17439	5.7589	5.46665	5.13971	4.33947	3.46574	4.15888	4.40672	5.01507	5.58224	5.25923	5.86647	5.84064	4.21951	0.636746	-1.01774	1.08599	0.697975
Gh_A11G1410	A11	+	18710324	18711555	AT2G04570	GDSL-like Lipase/Acylhydrolase superfamily protein	Q9SJB4	GDL34_ARATH GDSL esterase/lipase At2g04570 OS=Arabidopsis thaliana GN=At2g04570 PE=2 SV=1	B9SSJ0	B9SSJ0_RICCO Zinc finger protein, putative OS=Ricinus communis GN=RCOM_0511220 PE=4 SV=1			PB001851|Pfam-B_1851; PF00657.17|Lipase_GDSL	IPR001087|Lipase, GDSL	GO:0016788|hydrolase activity, acting on ester bonds ; GO:0006629|lipid metabolic process	18.8794	0.410231	0.98876	974.431	1004.43	1021.57	1031.19	1046.19	1014.36	547.503	18.8794	166.947	14	29	8.19012e-24	8.36365	7.42635	8.49406	8.15651	7.68079	7.39613	6.83769	7.08199	7.03262	7.33563	8.45921	7.54451	8.88456	8.44512	7.19143	0.935273	-0.505843	1.13578	0.616787
Gh_A11G1419	A11	+	18965344	18968290	AT2G32990	glycosyl hydrolase 9B8	O48766	GUN11_ARATH Endoglucanase 11 OS=Arabidopsis thaliana GN=At2g32990 PE=2 SV=1	K4EMD8	K4EMD8_POPTR Endo-1,4-beta-glucanase OS=Populus trichocarpa GN=GH9B17 PE=2 SV=1	osa:4347660	Os09g0530200; hypothetical protein ; K01179 endoglucanase [EC:3.2.1.4]	PF00759.14|Glyco_hydro_9	IPR001701|Glycoside hydrolase, family 9; IPR018221|Glycoside hydrolase, family 9, active site	GO:0004553|hydrolase activity, hydrolyzing O-glycosyl compounds ; GO:0005975|carbohydrate metabolic process	4.43855	0.955082	0.92604	392.55	422.55	439.693	449.313	464.313	432.475	128.718	4.43855	51.7861	14	29	1.12169e-16	4.18459	3.43399	4.60183	4.62824	3.85015	5.32949	3.42318	3.13549	5.84354	5.19665	3.67207	2.81341	3.6199	3.34409	5.78536	-0.00631073	-0.769451	0.417898	0.444743
Gh_A11G1567	A11	+	22786791	22791697	AT1G65920	Regulator of chromosome condensation (RCC1) family with FYVE zinc finger domain	Q15751	HERC1_HUMAN Probable E3 ubiquitin-protein ligase HERC1 OS=Homo sapiens GN=HERC1 PE=1 SV=2	A5B4Z5	A5B4Z5_VITVI Putative uncharacterized protein OS=Vitis vinifera GN=VITISV_028768 PE=4 SV=1	tad:TRIADDRAFT_56425	hypothetical protein ; K10595 E3 ubiquitin-protein ligase HERC2 [EC:6.3.2.19]	PF00415.13|RCC1; PB016578|Pfam-B_16578; PB019835|Pfam-B_19835; PF08381.6|BRX; PF13713.1|BRX_N; PF01363.16|FYVE	IPR000306|FYVE zinc finger; IPR000408|Regulator of chromosome condensation, RCC1; IPR013591|Brevis radix (BRX) domain; IPR017455|Zinc finger, FYVE-related; IPR027988|Transcription factor BREVIS RADIX, N-terminal domain	GO:0046872|metal ion binding	10.4044	2.49282	0.963082	617.049	647.049	664.192	673.812	688.812	656.974	301.729	10.4044	24.4386	14	29	2.57824e-12	5.70489	6.8473	6.36647	5.98645	6.36762	6.28164	6.10777	6.08146	1.84585	2.615	3.07639	6.32436	6.30992	5.46524	6.50054	0.156185	0.881008	0.575938	0.334827
Gh_A11G1638	A11	-	24482807	24486193	AT1G73066	Leucine-rich repeat family protein	C0LGS2	Y4361_ARATH Probable LRR receptor-like serine/threonine-protein kinase At4g36180 OS=Arabidopsis thaliana GN=At4g36180 PE=1 SV=1	I1LHZ9	I1LHZ9_SOYBN Uncharacterized protein OS=Glycine max PE=4 SV=1	ath:AT1G28440	HSL1; HSL1 (HAESA-LIKE 1); ATP binding / kinase/ protein serine/threonine kinase ; K00924	PB012106|Pfam-B_12106; PF12799.2|LRR_4; PB011516|Pfam-B_11516; PB001059|Pfam-B_1059; PB005929|Pfam-B_5929; PB001545|Pfam-B_1545; PF00560.28|LRR_1; PF00069.20|Pkinase; PF13855.1|LRR_8; PF08263.7|LRRNT_2; PB000819|Pfam-B_819; PB002910|Pfam-B_2910; PB002673|Pfam-B_2673	IPR000719|Protein kinase domain; IPR001611|Leucine-rich repeat; IPR002290|Serine/threonine- / dual specificity protein kinase, catalytic domain; IPR003591|Leucine-rich repeat, typical subtype; IPR008271|Serine/threonine-protein kinase, active site; IPR013210|Leucine-rich repeat-containing N-terminal, type 2; IPR020635|Tyrosine-protein kinase, catalytic domain; IPR025875|Leucine rich repeat 4	GO:0004713|protein tyrosine kinase activity; GO:0005524|ATP binding ; GO:0005515|protein binding ; GO:0004674|protein serine/threonine kinase activity ; GO:0004672|protein kinase activity ; GO:0006468|protein phosphorylation	5.80193	0.137475	0.972199	551.309	581.309	598.452	608.072	623.072	591.234	168.256	5.80193	33.6255	14	29	3.88955e-14	6.87005	7.32406	7.12018	7.1036	6.85576	6.86763	6.78181	6.76196	6.93375	6.72743	6.84339	7.0382	6.81162	5.6336	6.92756	0.081081	1.30757	0.756795	0.711997
Gh_A11G1656	A11	-	25194392	25198795	AT4G36360	beta-galactosidase 3	Q9SCV9	BGAL3_ARATH Beta-galactosidase 3 OS=Arabidopsis thaliana GN=BGAL3 PE=1 SV=1	B9HFB3	B9HFB3_POPTR Beta-galactosidase OS=Populus trichocarpa GN=POPTRDRAFT_719629 PE=3 SV=1	ath:AT3G52840	BGAL2; BGAL2 (beta-galactosidase 2); beta-galactosidase ; K01190 beta-galactosidase [EC:3.2.1.23]	PB000406|Pfam-B_406; PB010066|Pfam-B_10066; PF01301.14|Glyco_hydro_35; PF02140.13|Gal_Lectin; PB000541|Pfam-B_541	IPR000922|D-galactoside/L-rhamnose binding SUEL lectin domain; IPR001944|Glycoside hydrolase, family 35; IPR019801|Glycoside hydrolase, family 35, conserved site	GO:0030246|carbohydrate binding ; GO:0004553|hydrolase activity, hydrolyzing O-glycosyl compounds ; GO:0005975|carbohydrate metabolic process	16.1239	0.069047	0.98242	945.248	975.248	992.391	1002.01	1017.01	985.173	467.595	16.1239	152.22	14	29	3.0515e-23	8.94394	8.86286	8.87505	9.23766	8.91521	9.01837	9.10075	9.14577	9.07506	8.65678	8.85224	8.81774	8.66946	9.72548	8.79042	-0.132662	-0.438428	-0.392447	0.975012
Gh_A11G1752	A11	+	28709126	28710281	AT2G23620	methyl esterase 1	Q6RYA0	SABP2_TOBAC Salicylic acid-binding protein 2 OS=Nicotiana tabacum GN=SABP2 PE=1 SV=1	M5VRK6	M5VRK6_PRUPE Uncharacterized protein OS=Prunus persica GN=PRUPE_ppa009951mg PE=4 SV=1	ath:AT2G23600	ACL; ACL (ACETONE-CYANOHYDRIN LYASE); hydrolase ; K08233 polyneuridine-aldehyde esterase [EC:3.1.1.78]	PF12697.2|Abhydrolase_6			11.9591	0.0980515	0.936669	738.843	768.843	785.986	795.606	810.606	778.768	346.814	11.9591	30.3691	14	29	1.50395e-13	6.99087	6.86971	7.0579	7.34644	7.5108	6.91572	7.4603	7.18665	7.11883	6.82799	7.01511	6.91572	6.47132	7.68141	7.08003	-0.344741	-0.739857	-0.126162	0.814783
Gh_A11G1984	A11	+	56179330	56180423	AT2G01050	zinc ion binding;nucleic acid binding			B9NAC2	B9NAC2_POPTR Predicted protein OS=Populus trichocarpa GN=POPTRDRAFT_786969 PE=4 SV=1			PF14111.1|DUF4283	IPR025558|Domain of unknown function DUF4283		3.62651	0.29401	0.772841	345.959	375.959	393.102	402.722	417.722	385.884	105.169	3.62651	10.2646	14	29	9.5944e-08	3.885	3.46574	3.57422	3.29584	4.01338	3.3322	3.28341	3.3673	4.31303	3.32023	4.6217	3.04453	3.56483	4.43872	3.2581	0.479444	-0.382843	-0.159732	-0.732263
Gh_A11G2046	A11	-	63428640	63429101					A9P872	A9P872_POPTR Predicted protein OS=Populus trichocarpa GN=POPTRDRAFT_823723 PE=4 SV=1						13.0097	0.392702	0.906794	695.344	725.344	742.487	752.107	767.107	735.269	377.281	13.0097	15.4528	14	29	8.14166e-10	4.45822	4.38203	4.70351	6.22917	4.66658	5.50398	4.8752	5.31812	5.83578	5.86552	5.78792	5.68131	4.74783	5.24351	6.0947	-1.35361	-1.47716	-0.955815	1.51838
Gh_A11G2071	A11	-	64892776	64894671	AT5G15120	Protein of unknown function (DUF1637)	Q96SZ5	AEDO_HUMAN 2-aminoethanethiol dioxygenase OS=Homo sapiens GN=ADO PE=1 SV=2	M5VWU7	M5VWU7_PRUPE Uncharacterized protein OS=Prunus persica GN=PRUPE_ppa009537mg PE=4 SV=1	rno:309732	Ado; 2-aminoethanethiol (cysteamine) dioxygenase (EC:1.13.11.19); K10712 cysteamine dioxygenase [EC:1.13.11.19]	PF07847.7|DUF1637	IPR012864|Cysteamine dioxygenase	GO:0047800|cysteamine dioxygenase activity ; GO:0055114|oxidation-reduction process	4.86899	0.101725	0.628504	421.18	451.18	468.323	477.943	492.943	461.105	141.201	4.86899	4.09962	14	29	0.000648863	4.62824	4.51452	4.41884	4.10539	4.42684	4.65713	4.53618	4.70351	4.39033	4.53618	4.39445	5.11799	4.00733	4.61182	4.57471	0.46867	0.0245493	-0.3491	-1.57323
Gh_A11G2446	A11	-	82867355	82869323	AT4G15920	Nodulin MtN3 family protein	Q10LN5	SWT16_ORYSJ Bidirectional sugar transporter SWEET16 OS=Oryza sativa subsp. japonica GN=SWEET16 PE=2 SV=1	A5BI99	A5BI99_VITVI Putative uncharacterized protein OS=Vitis vinifera GN=VIT_14s0060g01910 PE=4 SV=1			PF03083.11|MtN3_slv	IPR004316|SWEET sugar transporter	GO:0016021|integral to membrane	3.28038	0.1349	0.747657	362.005	392.005	409.148	418.768	433.768	401.93	95.1309	3.28038	5.99534	14	29	2.4447e-05	4.02535	3.72167	4.57814	3.82137	4.35243	4.32634	4.27667	4.03129	4.30856	4.29502	4.68829	4.1325	4.38203	4.72739	3.56953	-0.565388	-1.46708	1.07595	-1.17104
Gh_A11G2453	A11	-	82902556	82907308	AT1G56230	Protein of unknown function (DUF1399)			B9I7B2	B9I7B2_POPTR Predicted protein OS=Populus trichocarpa GN=POPTRDRAFT_570756 PE=4 SV=1			PB015381|Pfam-B_15381; PF07173.7|DUF1399	IPR009836|Protein of unknown function DUF1399		2.92989	0.640049	0.914	330.426	360.426	377.569	387.189	402.189	370.351	84.9669	2.92989	49.9913	14	29	1.81952e-16	3.65498	2.42775	3.89183	3.79923	3.61092	3.61989	4.80675	3.61989	3.07579	4.54329	5.57973	3.29584	3.3322	3.3673	4.62497	-0.206235	-1.77134	0.0958242	-0.0222703
Gh_A11G2508	A11	+	83976026	83981426	AT3G13080	multidrug resistance-associated protein 3	Q9LK64	AB3C_ARATH ABC transporter C family member 3 OS=Arabidopsis thaliana GN=ABCC3 PE=1 SV=1	B9GJX7	B9GJX7_POPTR Multidrug resistance protein ABC transporter family OS=Populus trichocarpa GN=POPTRDRAFT_798148 PE=3 SV=1	gga:395416	ABCC1; ATP-binding cassette, sub-family C (CFTR/MRP), member 1 ; K05665 ATP-binding cassette, subfamily C (CFTR/MRP), member 1	PB012549|Pfam-B_12549; PB013479|Pfam-B_13479; PB001348|Pfam-B_1348; PF00664.18|ABC_membrane; PB019038|Pfam-B_19038; PF00005.22|ABC_tran; PB009131|Pfam-B_9131; PB018733|Pfam-B_18733; PB014682|Pfam-B_14682; PB012404|Pfam-B_12404; PB005264|Pfam-B_5264; PB013023|Pfam-B_13023; PB008797|Pfam-B_8797; PB000671|Pfam-B_671	IPR001140|ABC transporter, transmembrane domain; IPR003439|ABC transporter-like; IPR003593|AAA+ ATPase domain; IPR017871|ABC transporter, conserved site; IPR017940|ABC transporter, integral membrane type 1	GO:0006810|transport ; GO:0055085|transmembrane transport ; GO:0005524|ATP binding ; GO:0000166|nucleotide binding ; GO:0042626|ATPase activity, coupled to transmembrane movement of substances ; GO:0017111|nucleoside-triphosphatase activity; GO:0016021|integral to membrane ; GO:0016887|ATPase activity	7.46543	3.07359	0.905635	451.536	481.536	498.679	508.299	523.299	491.461	216.498	7.46543	14.0411	14	29	2.57727e-09	2.70805	2.26868	4.79303	5.10796	5.06048	5.1358	2.36712	4.9151	5.19296	5.34074	1.7346	1.38629	0.847421	1.94591	5.17332	-0.521975	-0.779529	0.700228	0.884839
Gh_A11G2545	A11	-	84730273	84730815	AT5G64620	cell wall / vacuolar inhibitor of fructosidase 2	O49603	CVIF2_ARATH Cell wall / vacuolar inhibitor of fructosidase 2 OS=Arabidopsis thaliana GN=C/VIF2 PE=1 SV=1	B9MT53	B9MT53_POPTR Predicted protein OS=Populus trichocarpa GN=POPTRDRAFT_589357 PE=4 SV=1			PF04043.10|PMEI	IPR006501|Pectinesterase inhibitor domain	GO:0004857|enzyme inhibitor activity ; GO:0030599|pectinesterase activity	4.18301	0.712008	0.893635	366.163	396.163	413.306	422.926	437.926	406.088	121.307	4.18301	11.3344	14	29	3.13762e-08	3.68051	4.29046	3.74557	1.89712	3.30811	4.38618	2.12026	3.04453	3.06036	4.16929	3.07577	4.57471	4.45435	3.37872	3.54096	0.204906	0.960618	0.285519	-2.00467
Gh_A11G2604	A11	+	86894932	86952955	AT5G44700	Leucine-rich repeat transmembrane protein kinase	C0LGN2	Y3148_ARATH Probable leucine-rich repeat receptor-like serine/threonine-protein kinase At3g14840 OS=Arabidopsis thaliana GN=LRR-RLK PE=1 SV=1	F6H2L4	F6H2L4_VITVI Putative uncharacterized protein OS=Vitis vinifera GN=VIT_19s0014g00500 PE=4 SV=1	ath:AT1G14370	APK2A; APK2A (PROTEIN KINASE 2A); kinase ; K00924	PB011516|Pfam-B_11516; PB001059|Pfam-B_1059; PF00560.28|LRR_1; PB001545|Pfam-B_1545; PF07714.12|Pkinase_Tyr; PB003458|Pfam-B_3458; PF13855.1|LRR_8; PF11721.3|Malectin; PB002673|Pfam-B_2673; PB002910|Pfam-B_2910	IPR000719|Protein kinase domain; IPR001245|Serine-threonine/tyrosine-protein kinase catalytic domain; IPR001611|Leucine-rich repeat; IPR002290|Serine/threonine- / dual specificity protein kinase, catalytic domain; IPR003591|Leucine-rich repeat, typical subtype; IPR008271|Serine/threonine-protein kinase, active site; IPR020635|Tyrosine-protein kinase, catalytic domain; IPR021720|Malectin	GO:0004713|protein tyrosine kinase activity; GO:0005524|ATP binding ; GO:0005515|protein binding ; GO:0004674|protein serine/threonine kinase activity ; GO:0004672|protein kinase activity ; GO:0006468|protein phosphorylation	8.00858	0.263388	0.969447	604.008	634.008	651.15	660.77	675.77	643.933	232.249	8.00858	66.4051	14	29	3.6163e-18	6.79234	6.54965	6.35205	7.31322	6.56291	6.22324	5.57215	5.89807	6.66483	7.019	7.38337	6.09432	6.77575	6.66271	7.24172	0.355842	-0.110162	-0.489584	1.35599
Gh_A11G2672	A11	+	88862771	88866432	AT5G19770	tubulin alpha-3	O22349	TBA3_ELEIN Tubulin alpha-3 chain OS=Eleusine indica GN=TUBA3 PE=2 SV=1	F6GUN1	F6GUN1_VITVI Putative uncharacterized protein OS=Vitis vinifera GN=VIT_06s0004g00480 PE=3 SV=1	vvi:100260286	GSVIVT00024805001; hypothetical protein LOC100260286 ; K07374 tubulin alpha	PF00091.20|Tubulin; PF03953.12|Tubulin_C	IPR000217|Tubulin; IPR002452|Alpha tubulin; IPR003008|Tubulin/FtsZ, GTPase domain; IPR017975|Tubulin, conserved site; IPR018316|Tubulin/FtsZ, 2-layer sandwich domain	GO:0051258|protein polymerization ; GO:0005874|microtubule ; GO:0043234|protein complex ; GO:0006184|GTP catabolic process ; GO:0007017|microtubule-based process ; GO:0005525|GTP binding ; GO:0005200|structural constituent of cytoskeleton; GO:0003924|GTPase activity	3.04712	0.794319	0.895716	322.221	352.221	369.363	378.983	393.983	362.145	88.3664	3.04712	22.7764	14	29	6.3877e-12	2.73004	3.1209	4.14841	2.39793	4.17439	3.97656	4.2244	4.23893	4.46973	2.85268	2.75154	2.85263	4.91754	2.53897	2.3979	-0.831564	-0.38189	0.800246	-1.21365
Gh_A11G2819	A11	-	91535055	91537066	AT5G03220	Mediator complex, subunit Med7	Q9LZD7	MED7B_ARATH Mediator of RNA polymerase II transcription subunit 7b OS=Arabidopsis thaliana GN=MED7B PE=1 SV=1	M1ALK1	M1ALK1_SOLTU Uncharacterized protein OS=Solanum tuberosum GN=PGSC0003DMG401009863 PE=4 SV=1			PF05983.6|Med7	IPR009244|Mediator complex, subunit Med7	GO:0006357|regulation of transcription from RNA polymerase II promoter ; GO:0016592|mediator complex ; GO:0001104|RNA polymerase II transcription cofactor activity	3.62958	0.53853	0.807124	338.007	368.007	385.15	394.77	409.77	377.932	105.258	3.62958	21.9373	14	29	1.0327e-11	2.96187	3.01226	3.06027	2.89037	3.13555	4.19971	4.88027	3.04454	2.77259	3.67207	3.21898	4.72147	3.16407	3.01226	3.17805	-0.648392	-0.572945	-0.501069	-0.755427
Gh_A11G2835	A11	+	91808765	91811203	AT5G66910	Disease resistance protein (CC-NBS-LRR class) family	Q7XA40	RGA3_SOLBU Putative disease resistance protein RGA3 OS=Solanum bulbocastanum GN=RGA3 PE=2 SV=2	Q84XF9	Q84XF9_MANES NBS-LRR resistance protein RGH2 OS=Manihot esculenta PE=4 SV=1			PB001887|Pfam-B_1887			2.46915	0.422397	0.783807	292.332	322.332	339.475	349.095	364.095	332.257	71.6053	2.46915	7.26324	14	29	3.7809e-06	3.28341	3.44468	3.49651	2.68558	2.63906	2.59027	3.04452	1.94619	3.06031	3.79923	3.92527	2.26869	3.73767	3.34404	3.54096	0.27821	0.553483	0.641944	-0.742252
Gh_A11G2861	A11	-	92531681	92534450					B9SPC3	B9SPC3_RICCO Leucine-rich repeat containing protein, putative OS=Ricinus communis GN=RCOM_0496700 PE=4 SV=1						13.5734	0.311782	0.885674	722.225	752.225	769.367	778.987	793.987	762.15	393.629	13.5734	40.5461	14	29	3.14901e-15	5.29832	6.00224	5.55683	5.17991	5.51343	6.13412	7.1386	5.24527	5.57973	5.43372	5.11199	5.0876	5.70489	5.40867	6.10814	-0.624481	0.686754	-0.142939	-0.845046
Gh_A11G2956	scaffold2723_A11	+	67019	68759	AT1G18400	BR enhanced expression 1	Q8GWK7	BEE3_ARATH Transcription factor BEE 3 OS=Arabidopsis thaliana GN=BEE3 PE=2 SV=1	K7L0K7	K7L0K7_SOYBN Uncharacterized protein OS=Glycine max PE=4 SV=1	ath:AT1G09530	PAP3/PIF3/POC1 (PHYTOCHROME INTERACTING FACTOR 3); DNA binding / protein binding / transcription factor/ transcription regulator ; K12126 phytochrome-interacting factor 3	PF00010.21|HLH	IPR011598|Myc-type, basic helix-loop-helix (bHLH) domain	GO:0046983|protein dimerization activity	3.24237	0.155295	0.862594	375.219	405.219	422.361	431.981	446.981	415.143	94.0289	3.24237	11.0566	14	29	4.16061e-08	4.06044	4.81218	5.09987	4.61842	5.03695	4.4961	4.22926	4.38618	4.52901	4.70953	4.63796	5.01728	3.85721	4.54683	3.9982	-1.25162	0.728155	1.48579	0.217849
Gh_A11G2957	scaffold2723_A11	-	72135	77311	AT1G73860	P-loop containing nucleoside triphosphate hydrolases superfamily protein	O81635	ATK4_ARATH Kinesin-4 OS=Arabidopsis thaliana GN=ATK4 PE=1 SV=2	B9T1M8	B9T1M8_RICCO Kinesin heavy chain, putative OS=Ricinus communis GN=RCOM_1158670 PE=3 SV=1	ath:AT4G27180	ATK2; ATK2 (ARABIDOPSIS THALIANA KINESIN 2); microtubule motor ; K10405 kinesin family member C1	PF00225.18|Kinesin	IPR001752|Kinesin, motor domain; IPR027640|Kinesin-like protein	GO:0007018|microtubule-based movement ; GO:0005875|microtubule associated complex ; GO:0005524|ATP binding ; GO:0003777|microtubule motor activity ; GO:0008017|microtubule binding ; GO:0005871|kinesin complex	5.4906	1.51417	0.883192	401.687	431.687	448.829	458.449	473.449	441.611	159.227	5.4906	13.1963	14	29	5.37742e-09	3.63759	1.46639	4.29047	2.03859	3.19185	2.97896	4.80947	4.57127	4.7362	4.41482	2.5903	1.67398	2.59059	4.51816	4.50535	0.143925	-1.69438	0.696711	-1.20991
Gh_A11G3089	scaffold2753_A11	+	43582	44467					Q8L5H5	Q8L5H5_MANES Allergenic-related protein Pt2L4 OS=Manihot esculenta GN=c1 PE=2 SV=1						180.708	0.143889	0.77557	5631.93	5661.93	5679.07	5688.69	5703.69	5671.85	5240.53	180.708	6.81818	14	29	7.09727e-06	8.29522	7.87233	8.10782	8.70869	8.20239	8.04184	8.20795	7.81467	7.96474	8.25764	8.19772	7.50016	8.73311	8.60288	8.46884	0.284218	-0.957241	-0.265913	1.49806
Gh_A12G0008	A12	+	214198	217626	AT5G49890	chloride channel C	Q96282	CLCC_ARATH Chloride channel protein CLC-c OS=Arabidopsis thaliana GN=CLC-C PE=1 SV=1	E2GMA3	E2GMA3_VITVI Chloride channel ClC3 OS=Vitis vinifera GN=VIT_07s0130g00400 PE=2 SV=1	ath:AT5G49890	CLC-C; CLC-C (chloride channel C); anion channel/ voltage-gated chloride channel ; K05393 chloride channel, other eukaryote	PF00571.23|CBS; PF00654.15|Voltage_CLC; PB016057|Pfam-B_16057	IPR000644|CBS domain; IPR001807|Chloride channel, voltage gated; IPR002251|Chloride channel ClC-plant	GO:0016020|membrane ; GO:0055085|transmembrane transport ; GO:0005515|protein binding ; GO:0006821|chloride transport ; GO:0030554|adenyl nucleotide binding; GO:0005247|voltage-gated chloride channel activity	4.92585	0.285744	0.890384	431.728	461.728	478.871	488.491	503.491	471.653	142.85	4.92585	18.8459	14	29	7.0473e-11	4.03129	4.21459	4.77632	5.31812	4.45822	5.48618	4.81489	4.40265	5.1985	4.33073	5.31648	4.29955	4.83098	4.06044	5.52346	-1.34541	-0.996184	0.0739671	1.10616
Gh_A12G0042	A12	-	611022	612422	AT1G03350	BSD domain-containing protein	A2BIJ3	BSDC1_DANRE BSD domain-containing protein 1 OS=Danio rerio GN=bsdc1 PE=1 SV=1	B9SFN4	B9SFN4_RICCO Synapse-associated protein, putative OS=Ricinus communis GN=RCOM_0647910 PE=4 SV=1			PF03909.12|BSD	IPR005607|BSD		32.6862	0.349094	0.972313	1398.86	1428.86	1446	1455.62	1470.62	1438.79	947.9	32.6862	27.7465	14	29	4.93744e-13	8.25062	8.24853	7.70421	8.22022	6.84055	8.24451	8.18219	8.27249	8.284	8.14873	8.25514	6.3081	8.22479	8.13544	8.15665	0.483759	0.480217	-0.441954	0.432262
Gh_A12G0089	A12	-	1290941	1293363	AT1G11300	protein serine/threonine kinases;protein kinases;ATP binding;sugar binding;kinases;carbohydrate binding	C0LGG8	Y5343_ARATH Probable LRR receptor-like serine/threonine-protein kinase At1g53430 OS=Arabidopsis thaliana GN=At1g53430 PE=1 SV=1	B9IG83	B9IG83_POPTR Predicted protein OS=Populus trichocarpa GN=POPTRDRAFT_825335 PE=3 SV=1	osa:4337593	Os05g0110900; hypothetical protein ; K00924	PF00069.20|Pkinase; PB003458|Pfam-B_3458	IPR000719|Protein kinase domain; IPR002290|Serine/threonine- / dual specificity protein kinase, catalytic domain; IPR008271|Serine/threonine-protein kinase, active site; IPR017441|Protein kinase, ATP binding site; IPR020635|Tyrosine-protein kinase, catalytic domain	GO:0004713|protein tyrosine kinase activity; GO:0005524|ATP binding ; GO:0004674|protein serine/threonine kinase activity ; GO:0004672|protein kinase activity ; GO:0006468|protein phosphorylation	3.58021	0.0696853	0.721021	398.239	428.239	445.381	455.001	470.001	438.164	103.826	3.58021	6.77732	14	29	7.5296e-06	4.96981	4.89035	4.85203	4.94402	4.63796	4.65078	5.15136	4.89535	4.93207	5.02826	4.80675	4.48112	4.65713	4.67904	5.49306	0.399452	0.0773289	-0.0780039	0.294896
Gh_A12G0097	A12	+	1357775	1359515	AT4G35420	dihydroflavonol 4-reductase-like1	Q500U8	TKPR1_ARATH Tetraketide alpha-pyrone reductase 1 OS=Arabidopsis thaliana GN=TKPR1 PE=2 SV=1	D7U4N8	D7U4N8_VITVI Putative uncharacterized protein OS=Vitis vinifera GN=VIT_03s0038g04220 PE=4 SV=1	osa:4345689	Os08g0441500; hypothetical protein ; K09753 cinnamoyl-CoA reductase [EC:1.2.1.44]	PF01370.16|Epimerase	IPR001509|NAD-dependent epimerase/dehydratase	GO:0044237|cellular metabolic process ; GO:0003824|catalytic activity ; GO:0050662|coenzyme binding	5.1984	0.353696	0.928197	453.448	483.448	500.591	510.211	525.211	493.373	150.754	5.1984	16.9443	14	29	2.63974e-10	5.38296	5.48756	4.43082	4.09988	5.17426	5.61677	5.46806	5.50804	4.98589	4.13783	5.26614	3.97029	5.29665	5.43663	5.50533	0.568122	0.7472	-1.06207	-1.62867
Gh_A12G0098	A12	+	1361616	1363064	AT4G35420	dihydroflavonol 4-reductase-like1	Q500U8	TKPR1_ARATH Tetraketide alpha-pyrone reductase 1 OS=Arabidopsis thaliana GN=TKPR1 PE=2 SV=1	M4D235	M4D235_BRARP Uncharacterized protein OS=Brassica rapa subsp. pekinensis GN=Bra010535 PE=4 SV=1	osa:4345689	Os08g0441500; hypothetical protein ; K09753 cinnamoyl-CoA reductase [EC:1.2.1.44]	PF01370.16|Epimerase	IPR001509|NAD-dependent epimerase/dehydratase	GO:0044237|cellular metabolic process ; GO:0003824|catalytic activity ; GO:0050662|coenzyme binding	6.0295	0.187738	0.93814	511.033	541.033	558.176	567.796	582.796	550.958	174.856	6.0295	19.413	14	29	4.85918e-11	6.20254	5.9135	5.57342	5.04127	5.77352	6.23376	6.16402	6.02506	6.10479	5.1911	6.14776	4.96284	5.90445	5.9489	6.02345	0.912221	0.233573	-0.56494	-1.81442
Gh_A12G0144	A12	-	2082226	2083552	AT2G22570	nicotinamidase 1	O32091	PNCA_BACSU Uncharacterized isochorismatase family protein PncA OS=Bacillus subtilis (strain 168) GN=pncA PE=3 SV=1	B9HEB0	B9HEB0_POPTR Predicted protein OS=Populus trichocarpa GN=POPTRDRAFT_718517 PE=2 SV=1			PF00857.15|Isochorismatase	IPR000868|Isochorismatase-like	GO:0008152|metabolic process ; GO:0003824|catalytic activity	9.559	0.286556	0.931797	602.041	632.041	649.184	658.804	673.804	641.966	277.211	9.559	23.7643	14	29	3.70014e-12	5.26269	4.70351	5.99562	6.10405	5.85412	5.26786	5.12595	5.56196	5.67103	5.28151	5.30662	6.36762	4.93447	6.20523	6.47389	-0.638942	-1.6744	0.718252	0.919028
Gh_A12G0190	A12	-	2854976	2855731	AT1G49820	S-methyl-5-thioribose kinase	Q9C6D2	MTK_ARATH Methylthioribose kinase OS=Arabidopsis thaliana GN=MTK PE=1 SV=1	Q1EMM5	Q1EMM5_PLAMJ Methyltioribose kinase (Fragment) OS=Plantago major GN=mtk1 PE=2 SV=1						2.37661	1.44563	0.948124	324.889	354.889	372.032	381.652	396.652	364.814	68.9218	2.37661	15.571	14	29	7.42217e-10	4.59512	4.56781	4.47354	4.70652	4.77912	4.77632	4.20469	4.55388	1.20516	4.11632	2.26868	1.7346	4.68829	4.33511	4.50535	0.52869	0.505693	0.426297	0.622512
Gh_A12G0233	A12	-	3565986	3567271	AT3G50440	methyl esterase 10	O80477	MES3_ARATH Methylesterase 3 OS=Arabidopsis thaliana GN=MES3 PE=2 SV=1	D7TPQ2	D7TPQ2_VITVI Putative uncharacterized protein OS=Vitis vinifera GN=VIT_03s0063g01170 PE=4 SV=1	ath:AT2G23610	esterase, putative ; K08233 polyneuridine-aldehyde esterase [EC:3.1.1.78]	PF12697.2|Abhydrolase_6			4.42599	0.250624	0.902332	422.429	452.429	469.571	479.191	494.191	462.354	128.354	4.42599	26.0687	14	29	1.11531e-12	4.46207	4.39445	5.23467	3.94481	4.70048	4.99043	4.11632	4.98589	5.09783	4.90774	4.76502	5.07933	5.94192	4.70953	4.7318	-0.710738	-0.85123	0.894465	-1.78543
Gh_A12G0234	A12	-	3572171	3573860	AT2G23600	acetone-cyanohydrin lyase	Q6RYA0	SABP2_TOBAC Salicylic acid-binding protein 2 OS=Nicotiana tabacum GN=SABP2 PE=1 SV=1	D7TPQ2	D7TPQ2_VITVI Putative uncharacterized protein OS=Vitis vinifera GN=VIT_03s0063g01170 PE=4 SV=1	ath:AT2G23610	esterase, putative ; K08233 polyneuridine-aldehyde esterase [EC:3.1.1.78]	PF12697.2|Abhydrolase_6			8.54668	1.03972	0.953612	551.905	581.905	599.048	608.668	623.668	591.83	247.854	8.54668	70.0011	14	29	1.73674e-18	3.73767	4.1325	6.05366	4.61842	4.31749	5.3845	3.52638	4.48488	5.29998	5.9755	5.72576	5.73765	7.00094	4.00733	5.84788	-1.29947	-0.9105	0.982168	-0.431786
Gh_A12G0402	A12	-	7747675	7749402	AT3G50930	cytochrome BC1 synthesis	Q9P6Q3	BCS1_SCHPO Probable mitochondrial chaperone bcs1 OS=Schizosaccharomyces pombe (strain 972 / ATCC 24843) GN=SPAC644.07 PE=2 SV=1	B9RH77	B9RH77_RICCO ATP binding protein, putative OS=Ricinus communis GN=RCOM_1447940 PE=4 SV=1	vvi:100241723	hypothetical protein LOC100241723 ; K08900 mitochondrial chaperone BCS1	PF14363.1|AAA_assoc; PB000501|Pfam-B_501; PB000471|Pfam-B_471; PF00004.24|AAA	IPR003593|AAA+ ATPase domain; IPR003959|ATPase, AAA-type, core; IPR003960|ATPase, AAA-type, conserved site; IPR025753|AAA-type ATPase, N-terminal domain	GO:0005524|ATP binding ; GO:0000166|nucleotide binding ; GO:0017111|nucleoside-triphosphatase activity	6.98438	0.2275	0.844052	507.451	537.451	554.594	564.214	579.214	547.376	202.547	6.98438	12.3978	14	29	1.1167e-08	4.5433	4.99043	5.36598	4.87265	5.12792	5.23821	3.94481	5.28995	5.13776	4.96981	5.071	5.35344	4.65396	5.92604	4.8941	-1.0859	-0.0785346	0.767551	-0.343895
Gh_A12G0496	A12	-	11536307	11538292	AT5G38450	cytochrome P450, family 735, subfamily A, polypeptide 1	Q9FF18	C7351_ARATH Cytokinin hydroxylase OS=Arabidopsis thaliana GN=CYP735A1 PE=1 SV=1	B9RSK4	B9RSK4_RICCO Cytochrome P450, putative OS=Ricinus communis GN=RCOM_1725340 PE=3 SV=1	ath:AT5G38450	CYP735A1 (cytochrome P450, family 735, subfamily A, polypeptide 1); oxygen binding ; K10717 cytokinin trans-hydroxylase	PF00067.17|p450	IPR001128|Cytochrome P450; IPR002401|Cytochrome P450, E-class, group I	GO:0009055|electron carrier activity ; GO:0020037|heme binding ; GO:0016705|oxidoreductase activity, acting on paired donors, with incorporation or reduction of molecular oxygen ; GO:0005506|iron ion binding ; GO:0055114|oxidation-reduction process	6.00885	0.196568	0.925067	502.648	532.648	549.791	559.411	574.411	542.573	174.257	6.00885	35.6198	14	29	1.80076e-14	5.80513	6.52552	5.99479	5.706	5.97635	5.39514	5.12792	5.61556	5.01064	5.39514	5.73765	5.35501	5.32463	5.39967	6.52723	0.321479	1.91451	0.740882	0.10226
Gh_A12G0683	A12	+	25806952	25807717	AT4G37300	maternal effect embryo arrest 59			B9NAD4	B9NAD4_POPTR Predicted protein OS=Populus trichocarpa GN=POPTRDRAFT_587036 PE=4 SV=1			PB003044|Pfam-B_3044			6.4861	2.12654	0.977651	474.92	504.92	522.063	531.683	546.683	514.845	188.097	6.4861	12.884	14	29	7.1256e-09	5.24527	5.50804	5.03044	5.02826	5.37528	1.89712	5.6204	3.09105	5.17238	5.56196	4.89784	0.980841	5.65015	5.59842	5.44025	0.390813	0.57032	0.244055	0.242565
Gh_A12G0900	A12	-	58578518	58581401	AT2G44640				M5X101	M5X101_PRUPE Uncharacterized protein OS=Prunus persica GN=PRUPE_ppa005217mg PE=4 SV=1			PF12600.3|DUF3769	IPR022244|Protein of unknown function DUF3769		7.09055	0.382613	0.949837	533.249	563.249	580.392	590.012	605.012	573.174	205.626	7.09055	16.349	14	29	4.09527e-10	5.56068	5.33433	5.96444	6.03309	6.01453	5.90808	4.45435	6.00059	6.12541	5.68017	6.06223	5.97466	5.94455	4.08317	5.95972	-0.184187	-0.554281	0.47596	0.588205
Gh_A12G1058	A12	+	62929070	62930332	AT2G46800	zinc transporter of Arabidopsis thaliana	Q9ZT63	MTP1_ARATH Metal tolerance protein 1 OS=Arabidopsis thaliana GN=MTP1 PE=1 SV=2	Q6STE2	Q6STE2_9ROSI Metal tolerance protein 1 OS=Populus trichocarpa x Populus deltoides GN=MTP1 PE=2 SV=1	cho:Chro.10338	zinc transporter ; K03295 cation efflux system protein, CDF family	PF01545.16|Cation_efflux	IPR002524|Cation efflux protein	GO:0055085|transmembrane transport ; GO:0016021|integral to membrane ; GO:0006812|cation transport ; GO:0008324|cation transmembrane transporter activity	10.8544	0.422974	0.921701	641.106	671.106	688.249	697.869	712.869	681.031	314.777	10.8544	20.6894	14	29	2.1754e-11	5.17615	6.37218	5.55811	4.73033	6.13195	6.28289	6.21394	6.20186	6.23767	5.57595	6.20119	6.359	4.65078	4.8624	6.16437	-0.953524	0.931191	-0.351621	-1.65604
Gh_A12G1273	A12	-	67688307	67690088	AT1G70330	equilibrative nucleotide transporter 1	Q8VXY7	ENT1_ARATH Equilibrative nucleotide transporter 1 OS=Arabidopsis thaliana GN=ENT1 PE=1 SV=1	B9RJI2	B9RJI2_RICCO Putative uncharacterized protein OS=Ricinus communis GN=RCOM_1034690 PE=4 SV=1	nve:NEMVE_v1g233134	hypothetical protein ; K03323 equilibrative nucleoside transporter, ENT family	PF02536.9|mTERF; PF01733.13|Nucleoside_tran; PB018156|Pfam-B_18156	IPR002259|Equilibrative nucleoside transporter; IPR003690|Mitochodrial transcription termination factor-related	GO:0006810|transport ; GO:0005337|nucleoside transmembrane transporter activity ; GO:0016021|integral to membrane	5.85186	3.81586	0.971723	533.364	563.364	580.507	590.127	605.127	573.289	169.704	5.85186	15.1667	14	29	1.02096e-09	7.13303	7.2044	7.24708	1.67486	7.18942	7.04925	7.16395	7.04665	7.23754	6.96602	7.18917	7.14072	7.24756	1.54375	7.11151	0.37082	0.407404	0.429285	-2.42719
Gh_A12G1280	A12	-	67810223	67824032	AT5G44240	aminophospholipid ATPase 2	P98205	ALA2_ARATH Phospholipid-transporting ATPase 2 OS=Arabidopsis thaliana GN=ALA2 PE=1 SV=1	M5VHB7	M5VHB7_PRUPE Uncharacterized protein OS=Prunus persica GN=PRUPE_ppa016577mg PE=4 SV=1	pop:POPTR_741584	aminophospholipid ATPase ; K01530 phospholipid-translocating ATPase [EC:3.6.3.1]	PB002177|Pfam-B_2177; PB000137|Pfam-B_137; PF00122.15|E1-E2_ATPase; PF00702.21|Hydrolase; PB004020|Pfam-B_4020; PB018915|Pfam-B_18915; PB003725|Pfam-B_3725; PB004236|Pfam-B_4236; PB013438|Pfam-B_13438; PB000126|Pfam-B_126; PB004350|Pfam-B_4350; PB000970|Pfam-B_970; PB000065|Pfam-B_65; PB003438|Pfam-B_3438	IPR001757|Cation-transporting P-type ATPase; IPR006539|Phospholipid-transporting P-type ATPase, subfamily IV; IPR008250|P-type ATPase, A domain; IPR018303|P-type ATPase, phosphorylation site; IPR023214|HAD-like domain	GO:0000287|magnesium ion binding ; GO:0005524|ATP binding ; GO:0019829|cation-transporting ATPase activity; GO:0006812|cation transport ; GO:0046872|metal ion binding ; GO:0000166|nucleotide binding ; GO:0015914|phospholipid transport; GO:0016021|integral to membrane ; GO:0004012|phospholipid-translocating ATPase activity	2.94274	0.361724	0.99665	492.417	522.417	539.56	549.18	564.18	532.342	85.3395	2.94274	209.875	14	29	3.12012e-25	7.61431	7.63804	7.74327	6.12905	7.65191	6.29033	7.58917	7.76867	7.67956	7.73485	7.71319	7.69074	7.7331	7.7003	6.00758	0.365419	0.402253	0.565628	-1.94046
Gh_A12G1315	A12	+	69581383	69583405	AT1G70330	equilibrative nucleotide transporter 1	Q8VXY7	ENT1_ARATH Equilibrative nucleotide transporter 1 OS=Arabidopsis thaliana GN=ENT1 PE=1 SV=1	F6HPN4	F6HPN4_VITVI Putative uncharacterized protein OS=Vitis vinifera GN=VIT_01s0026g00170 PE=4 SV=1	cfa:442966	SLC29A1; solute carrier family 29 (nucleoside transporters), member 1 ; K03323 equilibrative nucleoside transporter, ENT family	PF01733.13|Nucleoside_tran; PB018156|Pfam-B_18156	IPR002259|Equilibrative nucleoside transporter	GO:0006810|transport ; GO:0005337|nucleoside transmembrane transporter activity ; GO:0016021|integral to membrane	5.06288	1.72633	0.985597	532.574	562.574	579.717	589.337	604.337	572.499	146.823	5.06288	192.459	14	29	1.07647e-24	7.04054	7.11883	7.18058	7.62315	7.07665	8.08477	7.0184	7.05531	7.01541	6.88278	7.04636	7.02731	7.17421	2.30271	8.11492	0.0923304	0.151064	0.19739	0.529412
Gh_A12G1364	A12	-	71212238	71218201	AT5G02060	Uncharacterised protein family (UPF0497)	Q9LZM5	CSPLU_ARATH CASP-like protein At5g02060 OS=Arabidopsis thaliana GN=At5g02060 PE=2 SV=1	M0S8J5	M0S8J5_MUSAM Uncharacterized protein OS=Musa acuminata subsp. malaccensis PE=3 SV=1						4.25684	0.276327	0.883034	399.764	429.764	446.907	456.527	471.527	439.689	123.448	4.25684	15.248	14	29	9.57016e-10	4.11632	4.70953	4.08877	5.04772	4.45822	5.34393	4.60517	4.80947	4.43872	3.85722	4.08317	4.76786	4.05468	3.50656	5.05625	-0.681819	0.485178	-0.736017	1.15048
Gh_A12G1365	A12	+	71226491	71231630	AT3G01810				B9RMI3	B9RMI3_RICCO Putative uncharacterized protein OS=Ricinus communis GN=RCOM_1080950 PE=4 SV=1			PB015099|Pfam-B_15099; PF10358.4|NT-C2	IPR019448|EEIG1/EHBP1 N-terminal domain		13.1383	0.184268	0.97272	792.595	822.595	839.738	849.358	864.358	832.52	381.01	13.1383	85.4857	14	29	1.06382e-19	7.02672	7.69333	7.33867	8.15325	7.05474	8.228	7.10688	7.40813	7.68555	7.69379	7.00276	7.07157	7.01061	7.68647	8.05038	-1.0377	0.48595	-0.324687	1.53719
Gh_A12G1369	A12	-	71304921	71306354	AT4G40042	Microsomal signal peptidase 12 kDa subunit (SPC12)	Q944J0	SPCS1_ARATH Probable signal peptidase complex subunit 1 OS=Arabidopsis thaliana GN=At2g22425 PE=2 SV=1	I1KS11	I1KS11_SOYBN Uncharacterized protein OS=Glycine max PE=4 SV=1	spu:583925	similar to microsomal signal peptidase subunit ; K01423	PF06645.8|SPC12	IPR009542|Microsomal signal peptidase 12kDa subunit	GO:0008233|peptidase activity ; GO:0016021|integral to membrane ; GO:0006465|signal peptide processing ; GO:0005787|signal peptidase complex	6.16078	0.168204	0.973901	567.507	597.507	614.65	624.27	639.27	607.432	178.663	6.16078	143.69	14	29	6.92964e-23	6.90174	6.64509	6.76234	7.85645	6.87316	7.6645	6.69662	6.69415	6.75848	6.68127	6.76696	6.80793	6.6678	7.0184	7.81883	-0.16855	-0.765104	-0.492558	2.0506
Gh_A12G1385	A12	+	71873198	71878290			P08452	Y1174_SYNP6 Uncharacterized lipoprotein syc1174_c OS=Synechococcus sp. (strain ATCC 27144 / PCC 6301 / SAUG 1402/1) GN=syc1174_c PE=4 SV=2	K7LDD8	K7LDD8_SOYBN Uncharacterized protein OS=Glycine max PE=4 SV=1			PF11805.3|DUF3326	IPR021763|Protein of unknown function DUF3326		4.48653	0.147203	0.768245	415.752	445.752	462.895	472.515	487.515	455.677	130.11	4.48653	11.1044	14	29	3.96211e-08	4.32192	4.48112	4.41884	5.20949	4.38618	5.25402	4.39856	4.42684	4.33511	4.50351	4.41482	4.27203	4.19469	4.49981	5.1985	-0.655124	-0.206437	-0.381963	1.84645
Gh_A12G1386	A12	+	71895115	71895803	AT2G01340		Q6NLC8	Y1648_ARATH Uncharacterized protein At1g66480 OS=Arabidopsis thaliana GN=At1g66480 PE=1 SV=1	B9HJA1	B9HJA1_POPTR Predicted protein OS=Populus trichocarpa GN=POPTRDRAFT_803598 PE=4 SV=1			PF14009.1|DUF4228	IPR025322|Protein of unknown function DUF4228, plant		5.40544	0.343691	0.952369	474.398	504.398	521.541	531.161	546.161	514.323	156.758	5.40544	21.1891	14	29	1.60685e-11	5.75995	5.09987	5.94455	3.90533	5.79504	4.77351	5.34711	5.96529	5.68471	5.6618	5.94367	5.40717	5.4161	5.54648	4.44852	0.636688	-0.469247	0.945966	-2.47062
Gh_A12G1399	A12	-	72262026	72263324	AT1G70670	Caleosin-related family protein	Q9CAB7	PXG4_ARATH Probable peroxygenase 4 OS=Arabidopsis thaliana GN=PXG4 PE=1 SV=1	B9HW27	B9HW27_POPTR Predicted protein OS=Populus trichocarpa GN=POPTRDRAFT_726819 PE=4 SV=1			PF05042.8|Caleosin	IPR007736|Caleosin		5.40772	0.79778	0.855863	391.352	421.352	438.495	448.115	463.115	431.277	156.824	5.40772	22.9691	14	29	5.73296e-12	3.19185	3.34404	2.85275	4.92484	3.61096	5.09987	3.2452	2.45674	3.1355	3.60187	2.36712	3.35574	3.79923	3.16407	5.16479	-0.415166	-0.240841	-0.803582	1.56984
Gh_A12G1403	A12	-	72346682	72356603	AT2G01690	ARM repeat superfamily protein	Q9ZU97	VAC14_ARATH Protein VAC14 homolog OS=Arabidopsis thaliana GN=VAC14 PE=2 SV=2	B9SJ28	B9SJ28_RICCO Putative uncharacterized protein OS=Ricinus communis GN=RCOM_0598020 PE=4 SV=1	ani:AN5527.2	hypothetical protein ; K10875 DNA repair and recombination protein RAD54 and RAD54-like protein [EC:3.6.1.-]	PF12755.2|Vac14_Fab1_bd; PF11916.3|Vac14_Fig4_bd	IPR021133|HEAT, type 2; IPR021841|Vacuolar protein 14 C-terminal Fig4-binding domain; IPR026825|Vacuole morphology and inheritance protein 14	GO:0019209|kinase activator activity; GO:0042327|positive regulation of phosphorylation	6.08524	0.0751222	0.900992	537.105	567.105	584.247	593.867	608.867	577.029	176.472	6.08524	15.1362	14	29	1.04612e-09	6.28102	6.47389	6.35205	6.43401	6.41127	5.80111	6.43828	6.4531	6.3997	6.39248	6.37673	6.47697	6.55772	6.83231	5.64721	-0.259808	0.415783	-0.0110076	0.276093
Gh_A12G1429	A12	-	73027921	73030653	AT1G14810	semialdehyde dehydrogenase family protein	Q55512	DHAS_SYNY3 Aspartate-semialdehyde dehydrogenase OS=Synechocystis sp. (strain PCC 6803 / Kazusa) GN=asd PE=3 SV=2	B9T4M3	B9T4M3_RICCO Aspartate semialdehyde dehydrogenase, putative OS=Ricinus communis GN=RCOM_0053530 PE=3 SV=1	pop:POPTR_564677	hypothetical protein ; K00133 aspartate-semialdehyde dehydrogenase [EC:1.2.1.11]	PF02774.13|Semialdhyde_dhC; PF01118.19|Semialdhyde_dh	IPR000534|Semialdehyde dehydrogenase, NAD-binding; IPR012280|Semialdehyde dehydrogenase, dimerisation domain	GO:0016620|oxidoreductase activity, acting on the aldehyde or oxo group of donors, NAD or NADP as acceptor ; GO:0008652|cellular amino acid biosynthetic process ; GO:0003942|N-acetyl-gamma-glutamyl-phosphate reductase activity ; GO:0006520|cellular amino acid metabolic process ; GO:0051287|NAD binding ; GO:0055114|oxidation-reduction process ; GO:0005737|cytoplasm ; GO:0046983|protein dimerizatio…	3.46832	0.940789	0.909183	346.103	376.103	393.246	402.866	417.866	386.028	100.581	3.46832	35.9606	14	29	1.58505e-14	4.41884	3.1209	3.77659	2.87168	5.01286	4.8828	3.4012	2.59027	3.34404	2.51254	5.19481	3.3673	5.0626	3.45526	2.83321	0.735554	-0.636445	0.0566533	-0.899889
Gh_A12G1449	A12	-	73526461	73527052	AT2G32380	Transmembrane protein 97, predicted	Q6DFQ5	TMM97_XENTR Transmembrane protein 97 OS=Xenopus tropicalis GN=tmem97 PE=2 SV=1	B9SDV6	B9SDV6_RICCO Putative uncharacterized protein OS=Ricinus communis GN=RCOM_0486820 PE=4 SV=1			PF10914.3|DUF2781	IPR016964|Transmembrane protein 6/97		2.75008	1.49864	0.864658	304.459	334.459	351.602	361.222	376.222	344.384	79.7523	2.75008	9.4439	14	29	2.40382e-07	3.59274	4.00125	3.97029	3.1355	3.93834	-0.402218	2.3979	3.23212	3.63759	3.95124	2.94445	3.2453	4.12713	4.39856	3.38439	0.251142	0.606026	0.579129	-0.146067
Gh_A12G1648	A12	-	77821625	77826563	AT5G07920	diacylglycerol kinase1	Q39017	DGK1_ARATH Diacylglycerol kinase 1 OS=Arabidopsis thaliana GN=DGK1 PE=1 SV=2	M5WXK0	M5WXK0_PRUPE Uncharacterized protein OS=Prunus persica GN=PRUPE_ppa002021mg PE=4 SV=1	pop:POPTR_834296	hypothetical protein ; K00901 diacylglycerol kinase [EC:2.7.1.107]	PF00781.19|DAGK_cat; PF00609.14|DAGK_acc; PF00130.17|C1_1	IPR000756|Diacylglycerol kinase, accessory domain; IPR001206|Diacylglycerol kinase, catalytic domain; IPR002219|Protein kinase C-like, phorbol ester/diacylglycerol binding	GO:0004143|diacylglycerol kinase activity ; GO:0007205|protein kinase C-activating G-protein coupled receptor signaling pathway ; GO:0035556|intracellular signal transduction	4.10532	0.205629	0.959729	456.257	486.257	503.4	513.02	528.02	496.182	119.054	4.10532	48.8104	14	29	2.52407e-16	5.39665	6.38632	6.40963	6.17656	5.59223	5.32626	5.73118	5.44386	5.53865	5.9755	6.34095	5.17803	5.86552	6.38407	5.14458	-0.859528	1.2885	1.33909	0.833225
Gh_A12G1665	A12	-	78290974	78293956	AT5G08100	N-terminal nucleophile aminohydrolases (Ntn hydrolases) superfamily protein	P50287	ASPGA_ARATH Isoaspartyl peptidase/L-asparaginase 1 OS=Arabidopsis thaliana GN=At5g08100 PE=1 SV=2	B9RLJ0	B9RLJ0_RICCO L-asparaginase, putative OS=Ricinus communis GN=RCOM_1467530 PE=4 SV=1	pop:POPTR_746733	hypothetical protein ; K01424 L-asparaginase [EC:3.5.1.1]	PF01112.13|Asparaginase_2	IPR000246|Peptidase T2, asparaginase 2	GO:0016787|hydrolase activity	2.98392	0.31256	0.883675	343.839	373.839	390.982	400.602	415.602	383.764	86.5336	2.98392	8.24046	14	29	1.03299e-06	4.38618	3.97656	4.34381	3.86423	4.27203	4.41482	3.99514	3.54578	2.87168	4.12713	4.43478	2.87168	4.24372	4.45046	4.55913	0.673199	-0.0877721	0.59447	-0.29645
Gh_A12G1668	A12	+	78324766	78325338	AT5G60830	basic leucine-zipper 70	P25032	EMBP1_WHEAT DNA-binding protein EMBP-1 OS=Triticum aestivum PE=1 SV=1	M5WVR4	M5WVR4_PRUPE Uncharacterized protein OS=Prunus persica GN=PRUPE_ppa012281mg PE=4 SV=1	vvi:100254083	hypothetical protein LOC100254083 ; K04371 extracellular signal-regulated kinase 1/2 [EC:2.7.11.24]	PF00170.16|bZIP_1	IPR004827|Basic-leucine zipper domain	GO:0006355|regulation of transcription, DNA-dependent ; GO:0043565|sequence-specific DNA binding ; GO:0003700|sequence-specific DNA binding transcription factor activity	4.91523	0.504847	0.741074	393.035	423.035	440.178	449.798	464.798	432.96	142.542	4.91523	5.07212	14	29	0.000111182	3.76893	3.91202	4.02535	3.59274	3.41226	3.47631	2.12165	2.42775	3.57422	3.74558	3.79174	2.89038	4.20469	3.79174	4.51086	0.344301	0.569088	0.747112	0.0675312
Gh_A12G1842	A12	+	81051258	81053076	AT3G52300	ATP synthase D chain, mitochondrial	Q9FT52	ATP5H_ARATH ATP synthase subunit d, mitochondrial OS=Arabidopsis thaliana GN=At3g52300 PE=1 SV=3	B9SUN3	B9SUN3_RICCO ATP synthase D chain, mitochondrial, putative OS=Ricinus communis GN=RCOM_0713220 PE=4 SV=1	vvi:100241092	GSVIVT00018240001; hypothetical protein LOC100241092 ; K02138 F-type H+-transporting ATPase subunit d [EC:3.6.3.14]	PF05873.7|Mt_ATP-synt_D	IPR008689|ATPase, F0 complex, subunit D, mitochondrial	GO:0015986|ATP synthesis coupled proton transport ; GO:0000276|mitochondrial proton-transporting ATP synthase complex, coupling factor F(o) ; GO:0015078|hydrogen ion transmembrane transporter activity	2.9026	0.814509	0.957221	357.648	387.648	404.791	414.411	429.411	397.573	84.1753	2.9026	37.9669	14	29	7.64358e-15	3.49651	5.23467	5.31975	3.06027	4.55738	5.19481	2.90872	4.59848	4.50351	4.59175	3.01226	5.0689	5.33272	3.89182	5.31321	-1.00503	0.916455	1.01051	-1.48728
Gh_A12G1879	A12	-	81413923	81415930	AT4G17720	RNA-binding (RRM/RBD/RNP motifs) family protein			A9PE83	A9PE83_POPTR Putative uncharacterized protein OS=Populus trichocarpa PE=2 SV=1			PB013479|Pfam-B_13479; PF00076.17|RRM_1; PB018068|Pfam-B_18068; PB004391|Pfam-B_4391	IPR000504|RNA recognition motif domain	GO:0003676|nucleic acid binding	3.94798	0.373454	0.828172	367.775	397.775	414.918	424.538	439.538	407.7	114.492	3.94798	7.31703	14	29	3.50991e-06	4.35671	3.21888	4.13783	4.15888	4.10539	4.14841	4.52179	4.41482	3.7612	3.76122	2.68558	3.06028	4.30856	3.23212	4.21951	0.856104	-1.15665	0.46892	0.506162
Gh_A12G1886	A12	+	81469760	81476384	AT4G25960	P-glycoprotein 2	Q8LPK2	AB2B_ARATH ABC transporter B family member 2 OS=Arabidopsis thaliana GN=ABCB2 PE=1 SV=3	Q9SDM5	Q9SDM5_GOSHI P-glycoprotein OS=Gossypium hirsutum GN=CMDR1 PE=2 SV=1	vvi:100253815	hypothetical protein LOC100253815 ; K05658 ATP-binding cassette, subfamily B (MDR/TAP), member 1	PB012549|Pfam-B_12549; PB012199|Pfam-B_12199; PB001348|Pfam-B_1348; PF00664.18|ABC_membrane; PB019038|Pfam-B_19038; PF00005.22|ABC_tran; PB018733|Pfam-B_18733; PB012404|Pfam-B_12404; PB013358|Pfam-B_13358; PB000671|Pfam-B_671	IPR001140|ABC transporter, transmembrane domain; IPR003439|ABC transporter-like; IPR003593|AAA+ ATPase domain; IPR017871|ABC transporter, conserved site; IPR017940|ABC transporter, integral membrane type 1	GO:0006810|transport ; GO:0055085|transmembrane transport ; GO:0005524|ATP binding ; GO:0000166|nucleotide binding ; GO:0042626|ATPase activity, coupled to transmembrane movement of substances ; GO:0017111|nucleoside-triphosphatase activity; GO:0016021|integral to membrane ; GO:0016887|ATPase activity	4.01598	0.944495	0.871954	344.987	374.987	392.13	401.75	416.75	384.912	116.463	4.01598	19.1767	14	29	5.66686e-11	2.12026	3.42318	4.2244	3.71357	2.48491	2.89037	1.84716	3.46575	3.80666	4.97903	4.5326	2.42775	4.35671	3.13549	3.3322	-1.375	0.0441181	0.916801	0.360417
Gh_A12G1895	A12	-	81583852	81584484	AT4G17870	Polyketide cyclase/dehydrase and lipid transport superfamily protein	O49686	PYR1_ARATH Abscisic acid receptor PYR1 OS=Arabidopsis thaliana GN=PYR1 PE=1 SV=1	B9MU20	B9MU20_POPTR Predicted protein OS=Populus trichocarpa GN=POPTRDRAFT_590008 PE=4 SV=1			PF10604.4|Polyketide_cyc2	IPR019587|Polyketide cyclase/dehydrase		4.33836	0.0893461	0.864574	453.234	483.234	500.377	509.997	524.997	493.159	125.812	4.33836	15.1401	14	29	1.04281e-09	5.64309	5.40268	5.82008	5.34711	5.51074	5.80212	5.67675	5.89624	5.63002	5.51477	5.02826	5.37373	5.68245	5.17991	6.22158	0.204821	-0.600823	0.79795	-0.787044
Gh_A12G1970	A12	-	82527743	82529630	AT4G17370	Oxidoreductase family protein	Q8ZK57	IOLG_SALTY Inositol 2-dehydrogenase OS=Salmonella typhimurium (strain LT2 / SGSC1412 / ATCC 700720) GN=iolG PE=1 SV=1	B9SXD9	B9SXD9_RICCO Oxidoreductase, putative OS=Ricinus communis GN=RCOM_1388970 PE=4 SV=1	cnb:CNBC0340	hypothetical protein; K00010 myo-inositol 2-dehydrogenase [EC:1.1.1.18]	PF02894.12|GFO_IDH_MocA_C; PF01408.17|GFO_IDH_MocA	IPR000683|Oxidoreductase, N-terminal; IPR004104|Oxidoreductase, C-terminal	GO:0008152|metabolic process ; GO:0055114|oxidation-reduction process ; GO:0016491|oxidoreductase activity	3.92115	0.182667	0.613004	357.054	387.054	404.197	413.817	428.817	396.979	113.713	3.92115	2.95453	14	29	0.0066567	3.04453	3.62878	3.50656	3.59274	3.62878	3.90533	3.70541	3.885	3.64632	3.79923	3.59274	3.95124	2.92674	4.27667	3.95124	-1.8302	-0.119034	-0.476998	-0.224596
Gh_A12G2164	A12	-	84420811	84422859	AT5G53540	P-loop containing nucleoside triphosphate hydrolases superfamily protein	Q503W7	ATD1B_DANRE ATPase family AAA domain-containing protein 1-B OS=Danio rerio GN=atad1b PE=2 SV=2	M4DR87	M4DR87_BRARP Uncharacterized protein OS=Brassica rapa subsp. pekinensis GN=Bra019030 PE=4 SV=1	pic:PICST_33873	MSP1; 40 kDa putative membrane-spanning ATPase (EC:3.6.1.3); K01509 adenosinetriphosphatase [EC:3.6.1.3]	PF00004.24|AAA	IPR003593|AAA+ ATPase domain; IPR003959|ATPase, AAA-type, core; IPR003960|ATPase, AAA-type, conserved site	GO:0005524|ATP binding ; GO:0000166|nucleotide binding ; GO:0017111|nucleoside-triphosphatase activity	4.20092	1.56742	0.965664	392.97	422.97	440.113	449.733	464.733	432.895	121.827	4.20092	125.139	14	29	4.92988e-22	6.34972	3.41225	3.62878	6.39024	3.21888	3.70541	6.22191	3.34404	3.60187	4.55738	4.24372	3.42318	3.35574	3.45527	6.35871	1.55694	-0.731417	-0.562737	1.58851
Gh_A12G2287	A12	-	85570104	85571612	AT3G16520	UDP-glucosyl transferase 88A1	Q9LK73	U88A1_ARATH UDP-glycosyltransferase 88A1 OS=Arabidopsis thaliana GN=UGT88A1 PE=2 SV=1	B9RIR1	B9RIR1_RICCO UDP-glucosyltransferase, putative OS=Ricinus communis GN=RCOM_1581890 PE=3 SV=1	ath:AT4G01070	GT72B1; GT72B1; UDP-glucosyltransferase/ UDP-glycosyltransferase/ transferase, transferring glycosyl groups ; K08237 hydroquinone glucosyltransferase [EC:2.4.1.218]	PF00201.13|UDPGT	IPR002213|UDP-glucuronosyl/UDP-glucosyltransferase	GO:0008152|metabolic process ; GO:0016758|transferase activity, transferring hexosyl groups	10.7951	0.277862	0.863678	632.266	662.266	679.409	689.029	704.029	672.191	313.058	10.7951	13.4321	14	29	4.36315e-09	4.96981	5.66527	5.54778	4.57814	5.40418	6.0513	5.70932	4.64759	5.16479	5.45532	4.6944	5.80814	5.40268	6.13123	4.8828	-0.740881	0.647801	0.41319	-1.52297
Gh_A12G2345	A12	+	86015916	86017427	AT5G07250	RHOMBOID-like protein 3	Q6GMF8	RHDF1_DANRE Inactive rhomboid protein 1 OS=Danio rerio GN=rhbdf1 PE=2 SV=1	B9ID63	B9ID63_POPTR Predicted protein OS=Populus trichocarpa GN=POPTRDRAFT_824920 PE=4 SV=1	ddi:DDBDRAFT_0218357	hypothetical protein ; K08641 D-alanyl-D-alanine dipeptidase [EC:3.4.13.-]	PF01694.17|Rhomboid	IPR002610|Peptidase S54, rhomboid; IPR022764|Peptidase S54, rhomboid domain	GO:0004252|serine-type endopeptidase activity ; GO:0006508|proteolysis ; GO:0016021|integral to membrane	14.8441	1.18932	0.991621	817.307	847.307	864.45	874.07	889.07	857.232	430.479	14.8441	46.2388	14	29	5.28684e-16	7.44795	7.56993	7.73368	6.82474	7.5128	7.58189	3.93834	7.12152	7.11748	7.35394	7.3873	4.84942	7.88508	6.89467	7.43721	0.427618	0.538392	0.687101	-0.13833
Gh_A12G2501	A12	+	87398809	87399587	AT5G27410	D-aminoacid aminotransferase-like PLP-dependent enzymes superfamily protein	Q9ASR4	BCAL2_ARATH Branched-chain-amino-acid aminotransferase-like protein 2 OS=Arabidopsis thaliana GN=At5g27410 PE=2 SV=1	F6HYX7	F6HYX7_VITVI Putative uncharacterized protein OS=Vitis vinifera GN=VIT_14s0128g00100 PE=3 SV=1	osa:4332881	Os03g0359100; hypothetical protein ; K00826 branched-chain amino acid aminotransferase [EC:2.6.1.42]	PF01063.14|Aminotran_4	IPR001544|Aminotransferase, class IV	GO:0008152|metabolic process ; GO:0003824|catalytic activity	4.72136	0.151218	0.705673	410.231	440.231	457.374	466.994	481.994	450.156	136.919	4.72136	5.3857	14	29	6.53916e-05	4.27203	4.77632	4.28129	4.19971	4.63796	4.31304	4.6944	3.93834	4.02535	4.01338	3.96398	3.7297	4.74783	3.97656	4.08598	0.0853905	1.60688	0.113326	-0.132806
Gh_A12G2559	scaffold3185_A12	-	1609811	1611370	AT5G04660	cytochrome P450, family 77, subfamily A, polypeptide 4	O48928	C77A3_SOYBN Cytochrome P450 77A3 OS=Glycine max GN=CYP77A3 PE=2 SV=1	M5XMD8	M5XMD8_PRUPE Uncharacterized protein OS=Prunus persica GN=PRUPE_ppa004373mg PE=4 SV=1	ath:AT5G04660	CYP77A4 (cytochrome P450, family 77, subfamily A, polypeptide 4); oxygen binding ; K00517	PF00067.17|p450	IPR001128|Cytochrome P450; IPR002401|Cytochrome P450, E-class, group I; IPR017972|Cytochrome P450, conserved site	GO:0009055|electron carrier activity ; GO:0020037|heme binding ; GO:0016705|oxidoreductase activity, acting on paired donors, with incorporation or reduction of molecular oxygen ; GO:0005506|iron ion binding ; GO:0055114|oxidation-reduction process	3.88467	0.483746	0.962838	403.072	433.072	450.215	459.835	474.835	442.997	112.655	3.88467	38.8616	14	29	5.5849e-15	5.14361	4.18965	5.31975	5.01507	5.23644	4.03719	3.43399	4.35243	4.93207	5.26269	5.30992	4.91265	4.31749	3.67207	6.09582	0.54706	-0.774509	0.791079	0.368985
Gh_A12G2640	scaffold3390_A12	+	66284	69057	AT1G69850	nitrate transporter 1:2	Q8H157	PTR19_ARATH Nitrate transporter 1.2 OS=Arabidopsis thaliana GN=NRT1.2 PE=1 SV=1	I1JZS8	I1JZS8_SOYBN Uncharacterized protein OS=Glycine max PE=4 SV=2	sbi:SORBI_01g009890	SORBIDRAFT_01g009890; hypothetical protein ; K03305 proton-dependent oligopeptide transporter, POT family	PF00854.16|PTR2	IPR000109|Proton-dependent oligopeptide transporter family	GO:0016020|membrane ; GO:0006810|transport ; GO:0005215|transporter activity	1.52979	0.385858	0.829124	256.52	286.52	303.662	313.282	328.282	296.445	44.364	1.52979	9.51147	14	29	2.22391e-07	2.45674	2.07944	3.2581	3.39002	2.66259	3.30811	2.87168	3.39002	3.41225	3.19185	3.37872	3.61092	1.84586	2.53897	3.93183	-0.958298	-1.59814	0.400721	0.624456
Gh_A12G2675	scaffold3404_A12	-	197498	198649	AT1G63930	from the Czech \'roh\' meaning \'corner\'			D7TV60	D7TV60_VITVI Putative uncharacterized protein OS=Vitis vinifera GN=VIT_02s0025g00330 PE=4 SV=1			PF05633.6|DUF793	IPR008511|Protein BYPASS-related		3.62477	0.281765	0.817181	362.609	392.609	409.751	419.371	434.371	402.534	105.118	3.62477	21.5973	14	29	1.26038e-11	3.53612	3.58352	4.14841	5.05199	4.18965	3.8712	3.45526	3.95763	3.59274	3.78419	3.88499	3.6889	3.85721	3.84303	5.2832	-0.846989	-0.756919	0.316449	2.03336
Gh_A13G0047	A13	-	518734	520646	AT5G03980	SGNH hydrolase-type esterase superfamily protein	Q3MKY2	AAE_RAUSE Acetylajmalan esterase OS=Rauvolfia serpentina GN=AAE PE=1 SV=1	B9N4J7	B9N4J7_POPTR Predicted protein OS=Populus trichocarpa GN=POPTRDRAFT_581890 PE=4 SV=1			PF00657.17|Lipase_GDSL; PB001851|Pfam-B_1851; PB002149|Pfam-B_2149	IPR001087|Lipase, GDSL	GO:0016788|hydrolase activity, acting on ester bonds ; GO:0006629|lipid metabolic process	4.33442	0.621831	0.952813	409.389	439.389	456.532	466.152	481.152	449.314	125.698	4.33442	66.7781	14	29	3.34554e-18	4.59848	3.75342	4.76786	4.42684	6.07535	3.68888	6.10554	3.45526	5.09579	4.65078	4.39445	4.75646	4.22926	3.80666	4.90527	0.0227986	-1.05994	0.23981	-0.197116
Gh_A13G0168	A13	+	1806856	1808288	AT5G05830	RING/FYVE/PHD zinc finger superfamily protein			B9HT29	B9HT29_POPTR Predicted protein (Fragment) OS=Populus trichocarpa GN=POPTRDRAFT_227220 PE=4 SV=1			PF12906.2|RINGv	IPR011016|Zinc finger, RING-CH-type	GO:0008270|zinc ion binding	3.26986	0.640681	0.960033	376.153	406.153	423.295	432.915	447.915	416.078	94.8261	3.26986	47.7764	14	29	3.38259e-16	4.80675	4.23411	4.96517	4.01338	5.57342	4.21951	4.42285	5.8001	5.33272	5.11199	3.27084	3.3673	5.18365	3.79174	5.48687	0.208894	-0.502897	0.405813	-0.777264
Gh_A13G0187	A13	-	2103593	2104960	AT2G37620	actin 1	O81221	ACT_GOSHI Actin OS=Gossypium hirsutum PE=3 SV=1	M0STN7	M0STN7_MUSAM Uncharacterized protein OS=Musa acuminata subsp. malaccensis PE=3 SV=1	ath:AT3G53750	ACT3; ACT3 (ACTIN 3); structural constituent of cytoskeleton ; K10355 actin, other eukaryote	PB009743|Pfam-B_9743; PF00022.14|Actin	IPR004000|Actin-related protein; IPR004001|Actin, conserved site; IPR020902|Actin/actin-like conserved site		11.5924	0.961635	0.932787	623.313	653.313	670.456	680.076	695.076	663.238	336.179	11.5924	40.6883	14	29	3.00331e-15	6.68002	4.18965	5.39667	3.59284	4.6085	5.66527	5.44961	4.42684	3.68051	5.66527	3.72167	4.45046	6.33624	4.44265	5.28066	1.84799	-0.745911	0.511284	-1.36754
Gh_A13G0258	A13	+	3145013	3150074	AT2G22250	aspartate aminotransferase	E9L7A5	PAT_PETHY Bifunctional aspartate aminotransferase and glutamate/aspartate-prephenate aminotransferase OS=Petunia hybrida PE=1 SV=1	B9SSK3	B9SSK3_RICCO Aspartate aminotransferase, putative OS=Ricinus communis GN=RCOM_0984440 PE=3 SV=1	pop:POPTR_801257	hypothetical protein ; K10907 aminotransferase [EC:2.6.1.-]	PF00155.16|Aminotran_1_2	IPR004838|Aminotransferases, class-I, pyridoxal-phosphate-binding site; IPR004839|Aminotransferase, class I/classII	GO:0009058|biosynthetic process ; GO:0003824|catalytic activity ; GO:0030170|pyridoxal phosphate binding	12.4896	0.712178	0.963402	677.704	707.704	724.847	734.467	749.467	717.629	362.2	12.4896	103.459	14	29	7.26287e-21	5.95151	5.13776	5.1019	4.94402	5.33272	5.26614	6.67708	4.89535	4.93926	7.26683	4.98361	4.83098	5.17048	5.25576	7.57866	0.4422	-0.466398	-0.506438	-0.682715
Gh_A13G0272	A13	-	3345390	3349742	AT1G25220	anthranilate synthase beta subunit 1	Q1XDC5	TRPG_PYRYE Anthranilate synthase component II OS=Pyropia yezoensis GN=trpG PE=4 SV=1	B9SNH9	B9SNH9_RICCO Anthranilate synthase component II, putative OS=Ricinus communis GN=RCOM_1150020 PE=4 SV=1	ath:AT1G25220	ASB1; ASB1 (ANTHRANILATE SYNTHASE BETA SUBUNIT 1); anthranilate synthase ; K01658 anthranilate synthase component II [EC:4.1.3.27]	PF00117.23|GATase	IPR017926|Glutamine amidotransferase		5.54789	0.354503	0.916962	449.884	479.884	497.027	506.647	521.647	489.809	160.889	5.54789	27.2225	14	29	6.3377e-13	5.47507	4.05468	4.99496	4.36097	4.53974	4.38618	4.36522	4.72739	5.65132	5.50126	4.64759	4.38618	5.80312	4.51086	5.68867	1.01932	-1.38497	0.20664	-0.866508
Gh_A13G0279	A13	-	3408456	3410939	AT4G36220	ferulic acid 5-hydroxylase 1	Q42600	C84A1_ARATH Cytochrome P450 84A1 OS=Arabidopsis thaliana GN=CYP84A1 PE=2 SV=1	B9HRG5	B9HRG5_POPTR Cytochrome P450 probable 5-hydroxylase for coniferaldehyde, coniferyl alcohol and ferulic acid OS=Populus trichocarpa GN=CYP84A12 PE=3 SV=1	ath:AT4G36220	FAH1; FAH1 (FERULATE-5-HYDROXYLASE 1); ferulate 5-hydroxylase ; K09755 ferulate-5-hydroxylase [EC:1.14.-.-]	PF00067.17|p450	IPR001128|Cytochrome P450; IPR002401|Cytochrome P450, E-class, group I; IPR017972|Cytochrome P450, conserved site	GO:0009055|electron carrier activity ; GO:0020037|heme binding ; GO:0016705|oxidoreductase activity, acting on paired donors, with incorporation or reduction of molecular oxygen ; GO:0005506|iron ion binding ; GO:0055114|oxidation-reduction process	5.05402	0.2953	0.787578	415.98	445.98	463.123	472.743	487.743	455.905	146.567	5.05402	9.8735	14	29	1.47585e-07	3.7612	5.02169	4.15888	3.62878	4.00125	4.10539	4.06044	3.68888	4.00733	4.47354	4.47354	4.56435	4.88784	3.59275	3.157	-0.67525	1.79668	0.10464	-0.934936
Gh_A13G0288	A13	-	3532356	3534210	AT4G39090	Papain family cysteine protease	P43296	RD19A_ARATH Cysteine proteinase RD19a OS=Arabidopsis thaliana GN=RD19A PE=2 SV=1	Q5K4K8	Q5K4K8_GOSHI Putative papain-like cysteine proteinase OS=Gossypium hirsutum GN=paC1 PE=2 SV=1	ath:AT4G16190	cysteine proteinase, putative ; K01376	PF08246.7|Inhibitor_I29; PF00112.18|Peptidase_C1	IPR000169|Cysteine peptidase, cysteine active site; IPR000668|Peptidase C1A, papain C-terminal; IPR013128|Peptidase C1A, papain; IPR013201|Proteinase inhibitor I29, cathepsin propeptide; IPR025660|Cysteine peptidase, histidine active site; IPR025661|Cysteine peptidase, asparagine active site	GO:0008234|cysteine-type peptidase activity ; GO:0006508|proteolysis	16.7503	0.209753	0.994332	965.116	995.116	1012.26	1021.88	1036.88	1005.04	485.759	16.7503	177.96	14	29	3.29337e-24	9.24998	9.41353	9.23624	9.18273	8.44067	8.34165	9.28594	8.26685	9.27825	9.25869	9.20957	9.26005	9.2784	8.04131	9.27134	0.536545	0.889009	0.506929	0.391618
Gh_A13G0339	A13	-	4393130	4394155	AT2G15760	Protein of unknown function (DUF1645)			B9S793	B9S793_RICCO Putative uncharacterized protein OS=Ricinus communis GN=RCOM_0774580 PE=4 SV=1			PF07816.6|DUF1645	IPR012442|Protein of unknown function DUF1645, plant		3.60265	0.110433	0.701721	378.837	408.837	425.98	435.6	450.6	418.762	104.477	3.60265	7.21176	14	29	4.06127e-06	4.61512	4.78471	4.42684	4.55036	4.17439	4.51816	4.14841	4.21951	4.29046	4.25325	4.28588	3.95763	4.33947	4.65078	5.1985	0.612358	1.16606	-0.00236293	0.400926
Gh_A13G0341	A13	-	4406915	4409832	AT2G15730	P-loop containing nucleoside triphosphate hydrolases superfamily protein			B9RY30	B9RY30_RICCO Putative uncharacterized protein OS=Ricinus communis GN=RCOM_0814080 PE=4 SV=1						5.16469	0.14286	0.813584	453.398	483.398	500.541	510.161	525.161	493.323	149.776	5.16469	4.36228	14	29	0.000395558	5.09783	5.22932	5.0689	5.31321	5.27471	5.10595	4.72443	5.24702	5.05625	5.0917	5.34233	5.20401	5.22395	5.3033	3.71358	0.0776363	0.402769	0.00610925	0.610177
Gh_A13G0376	A13	-	5036873	5038665	AT4G35220	Cyclase family protein	Q2N5X0	KYNB_ERYLH Kynurenine formamidase OS=Erythrobacter litoralis (strain HTCC2594) GN=kynB PE=3 SV=1	B9RYB0	B9RYB0_RICCO Putative uncharacterized protein OS=Ricinus communis GN=RCOM_0811640 PE=4 SV=1	sbi:SORBI_04g005870	SORBIDRAFT_04g005870; hypothetical protein ; K07130	PF04199.8|Cyclase	IPR007325|Putative cyclase		7.46924	0.244159	0.868972	520.394	550.394	567.536	577.156	592.156	560.318	216.608	7.46924	6.87355	14	29	6.55313e-06	4.75359	5.09375	5.24351	5.26786	5.29665	5.15329	5.7214	5.25227	5.23821	5.48064	5.11799	5.01728	3.66356	5.42642	5.49512	-0.840816	-0.115841	0.203337	0.255231
Gh_A13G0434	A13	+	6279616	6286756	AT4G33650	dynamin-related protein 3A	Q8S944	DRP3A_ARATH Dynamin-related protein 3A OS=Arabidopsis thaliana GN=DRP3A PE=1 SV=2	M5VIB3	M5VIB3_PRUPE Uncharacterized protein OS=Prunus persica GN=PRUPE_ppa001399mg PE=4 SV=1	ath:AT2G14120	dynamin-like protein 2b (ADL2b) ; K01528 dynamin GTPase [EC:3.6.5.5]	PF02212.13|GED; PF00350.18|Dynamin_N; PF01031.15|Dynamin_M	IPR000375|Dynamin central domain; IPR001401|Dynamin, GTPase domain; IPR003130|Dynamin GTPase effector; IPR020850|GTPase effector domain, GED; IPR022812|Dynamin superfamily	GO:0005525|GTP binding ; GO:0003924|GTPase activity	12.9488	1.55339	0.990345	734.167	764.167	781.31	790.93	805.93	774.092	375.516	12.9488	62.8592	14	29	7.74384e-18	6.8742	7.33041	6.84659	7.48568	7.13143	7.25935	4.69745	7.36666	4.69745	4.30856	5.12198	7.31389	7.17727	4.48488	7.28242	0.408194	0.76933	0.386338	0.892246
Gh_A13G0444	A13	+	6442428	6447666	AT2G36690	2-oxoglutarate (2OG) and Fe(II)-dependent oxygenase superfamily protein	D4N501	DIOX2_PAPSO Probable 2-oxoglutarate/Fe(II)-dependent dioxygenase OS=Papaver somniferum GN=DIOX2 PE=2 SV=1	B9S9D4	B9S9D4_RICCO Leucoanthocyanidin dioxygenase, putative OS=Ricinus communis GN=RCOM_0884210 PE=3 SV=1	ath:AT4G22880	LDOX; LDOX (TANNIN DEFICIENT SEED 4) ; K05277 leucoanthocyanidin dioxygenase [EC:1.14.11.19]	PF03171.15|2OG-FeII_Oxy; PF14226.1|DIOX_N	IPR002283|Isopenicillin N synthase; IPR005123|Oxoglutarate/iron-dependent dioxygenase; IPR026992|Non-haem dioxygenase N-terminal domain	GO:0016706|oxidoreductase activity, acting on paired donors, with incorporation or reduction of molecular oxygen, 2-oxoglutarate as one donor, and incorporation of one atom each of oxygen into both donors ; GO:0005506|iron ion binding ; GO:0055114|oxidation-reduction process ; GO:0016491|oxidoreductase activity	5.51472	0.285035	0.899698	460.564	490.564	507.706	517.326	532.326	500.489	159.927	5.51472	19.8289	14	29	3.72142e-11	5.31975	4.6217	5.53602	4.22926	4.72147	4.65713	5.33272	4.58497	5.55811	5.01728	5.70267	4.19971	4.71253	5.59842	4.44265	0.715191	-0.631224	1.13233	-1.38816
Gh_A13G0500	A13	-	10953978	10955752	AT4G03210	xyloglucan endotransglucosylase/hydrolase 9	Q8LDW9	XTH9_ARATH Xyloglucan endotransglucosylase/hydrolase protein 9 OS=Arabidopsis thaliana GN=XTH9 PE=2 SV=2	R4HZ92	R4HZ92_GOSHI Xyloglucan endotransglycosylase OS=Gossypium hirsutum GN=XTH PE=2 SV=1	ath:AT5G13870	EXGT-A4 (ENDOXYLOGLUCAN TRANSFERASE A4); hydrolase, acting on glycosyl bonds ; K08235 xyloglucan:xyloglucosyl transferase [EC:2.4.1.207]	PF06955.7|XET_C; PF00722.16|Glyco_hydro_16	IPR000757|Glycoside hydrolase, family 16; IPR010713|Xyloglucan endo-transglycosylase, C-terminal	GO:0048046|apoplast ; GO:0016762|xyloglucan:xyloglucosyl transferase activity ; GO:0004553|hydrolase activity, hydrolyzing O-glycosyl compounds ; GO:0005618|cell wall ; GO:0006073|cellular glucan metabolic process ; GO:0005975|carbohydrate metabolic process	38.7662	0.174673	0.704571	1447.51	1477.51	1494.66	1504.28	1519.28	1487.44	1124.22	38.7662	4.85142	14	29	0.000163273	6.11956	5.51343	5.69261	5.85698	5.52279	5.52811	6.18758	5.84064	5.7355	5.60703	6.06146	6.30569	6.02988	5.3799	6.83895	0.61854	-0.955268	-0.490033	-0.0632501
Gh_A13G0552	A13	+	12958574	12959174	AT4G15733	SCR-like 11	P82630	DF244_ARATH Putative defensin-like protein 244 OS=Arabidopsis thaliana GN=SCRL11 PE=3 SV=1	I1LGR2	I1LGR2_SOYBN Uncharacterized protein OS=Glycine max PE=4 SV=1			PF06876.7|SCRL	IPR010682|Plant self-incompatibility response	GO:0007165|signal transduction	11.238	2.88468	0.89808	565.102	595.102	612.244	621.864	636.864	605.027	325.901	11.238	8.13479	14	29	1.18235e-06	3.3322	4.31303	4.29046	3.75342	4.68213	4.38203	4.43478	0.287682	1.73461	0.693147	0.510826	3.51651	5.34393	3.82864	2.99573	0.0771035	0.679232	0.665374	0.335685
Gh_A13G0603	A13	+	14409295	14413534	AT4G33510	3-deoxy-d-arabino-heptulosonate 7-phosphate synthase	Q00218	AROG_ARATH Phospho-2-dehydro-3-deoxyheptonate aldolase 2, chloroplastic OS=Arabidopsis thaliana GN=DHS2 PE=2 SV=2	M5VX27	M5VX27_PRUPE Uncharacterized protein OS=Prunus persica GN=PRUPE_ppa004348mg PE=4 SV=1	pop:POPTR_559072	DHS4; 2-dehydro-3-deoxyphosphoheptonate aldolase/ 3-deoxy-d-arabino-heptulosonate 7-phosphate synthetase ; K01626 3-deoxy-7-phosphoheptulonate synthase [EC:2.5.1.54]	PF01474.11|DAHP_synth_2	IPR002480|DAHP synthetase, class II	GO:0003849|3-deoxy-7-phosphoheptulonate synthase activity ; GO:0009073|aromatic amino acid family biosynthetic process	6.70638	1.38445	0.991427	537.641	567.641	584.784	594.404	609.404	577.566	194.485	6.70638	84.2415	14	29	1.30659e-19	6.83015	4.01338	6.451	6.94151	6.83015	5.1911	6.28724	6.78897	6.89163	6.75227	4.25325	4.37366	4.32634	6.86346	4.43082	0.842488	-1.49518	0.527823	0.934905
Gh_A13G0863	A13	+	44218207	44224867	AT4G14880	O-acetylserine (thiol) lyase (OAS-TL) isoform A1	Q43317	CYSK_CITLA Cysteine synthase OS=Citrullus lanatus PE=1 SV=1	B9RET4	B9RET4_RICCO Cysteine synthase OS=Ricinus communis GN=RCOM_1428580 PE=3 SV=1	vvi:100264196	GSVIVT00031113001; hypothetical protein LOC100264196 ; K01738 cysteine synthase A [EC:2.5.1.47]	PF00291.20|PALP	IPR001216|Cysteine synthase/cystathionine beta-synthase P-phosphate-binding site; IPR001926|Tryptophan synthase beta subunit-like PLP-dependent enzymes superfamily	GO:0006535|cysteine biosynthetic process from serine	5.95235	0.369463	0.992847	579.773	609.773	626.916	636.536	651.536	619.698	172.618	5.95235	302.484	14	29	1.65427e-27	7.315	8.06044	6.98255	8.02606	6.77575	6.82365	6.8652	7.28391	8.17517	8.13075	6.77271	8.09479	6.67708	8.14255	6.93391	-0.144152	1.06363	-0.682786	1.00793
Gh_A13G1017	A13	+	56621569	56623563	AT1G71950	Proteinase inhibitor, propeptide			B9SLE5	B9SLE5_RICCO Peptidase, putative OS=Ricinus communis GN=RCOM_0685920 PE=4 SV=1			PF05922.11|Inhibitor_I9	IPR010259|Proteinase inhibitor I9	GO:0004252|serine-type endopeptidase activity ; GO:0042802|identical protein binding ; GO:0043086|negative regulation of catalytic activity	29.6999	1.45716	0.98496	1281.65	1311.65	1328.8	1338.42	1353.42	1321.58	861.298	29.6999	43.5358	14	29	1.20038e-15	7.67663	7.59756	5.0647	7.65112	7.48474	6.09583	5.02388	7.53387	7.78433	7.68463	5.38143	7.62234	4.97903	7.86659	5.09681	0.78664	0.722766	-1.32344	0.766033
Gh_A13G1062	A13	-	60246068	60249720	AT1G79380	Ca(2)-dependent phospholipid-binding protein (Copine) family	Q9LY87	RGLG2_ARATH E3 ubiquitin-protein ligase RGLG2 OS=Arabidopsis thaliana GN=RGLG2 PE=1 SV=1	B9HYC3	B9HYC3_POPTR Predicted protein OS=Populus trichocarpa GN=POPTRDRAFT_884732 PE=4 SV=1	bta:538270	MIB2; mindbomb homolog 2 (Drosophila) ; K10645 E3 ubiquitin-protein ligase mind-bomb [EC:6.3.2.19]	PF07002.11|Copine; PB004135|Pfam-B_4135; PF13920.1|zf-C3HC4_3	IPR001841|Zinc finger, RING-type; IPR002035|von Willebrand factor, type A; IPR010734|Copine	GO:0005515|protein binding ; GO:0008270|zinc ion binding	4.3698	0.468914	0.893271	389.441	419.441	436.584	446.204	461.204	429.366	126.724	4.3698	36.9695	14	29	1.09338e-14	4.59848	3.59274	4.02535	3.77659	3.95763	3.63759	5.35659	3.34404	3.59274	3.88499	3.51651	3.82864	3.99514	5.61434	3.90199	0.849981	-0.684993	-0.0247318	-0.404401
Gh_A13G1064	A13	-	60371188	60372821	AT1G79340	metacaspase 4	O64517	MCA4_ARATH Metacaspase-4 OS=Arabidopsis thaliana GN=AMC4 PE=1 SV=1	I6LM00	I6LM00_HEVBR Type II metacaspase OS=Hevea brasiliensis PE=2 SV=1			PF00656.17|Peptidase_C14	IPR011600|Peptidase C14, caspase domain	GO:0006508|proteolysis ; GO:0004197|cysteine-type endopeptidase activity	15.2761	0.520556	0.998049	925.859	955.859	973.002	982.622	997.622	965.784	443.008	15.2761	491.985	14	29	1.508e-30	9.63894	9.655	9.71194	8.05145	9.62747	9.72434	9.58827	8.19211	8.12918	8.14584	9.59533	8.20422	9.63585	9.64746	9.60821	0.675699	0.697623	0.775311	-1.4903
Gh_A13G1066	A13	-	60425674	60431462	AT1G11950	Transcription factor jumonji (jmjC) domain-containing protein	Q7LBC6	KDM3B_HUMAN Lysine-specific demethylase 3B OS=Homo sapiens GN=KDM3B PE=1 SV=2	K4BRP2	K4BRP2_SOLLC Uncharacterized protein OS=Solanum lycopersicum GN=Solyc04g049140.2 PE=4 SV=1	vvi:100261347	hypothetical protein LOC100261347 ; K11449 jumonji domain-containing protein 1 [EC:1.14.11.-]	PF02373.17|JmjC; PF08879.5|WRC; PB015494|Pfam-B_15494; PB016670|Pfam-B_16670; PB000515|Pfam-B_515	IPR001841|Zinc finger, RING-type; IPR003347|JmjC domain; IPR014977|WRC	GO:0005515|protein binding ; GO:0008270|zinc ion binding	4.44458	1.02005	0.960691	388.438	418.438	435.581	445.201	460.201	428.363	128.893	4.44458	44.294	14	29	9.49265e-16	4.94164	3.04452	3.64632	4.63149	3.35574	3.4012	4.72147	3.45527	4.48488	5.18178	4.49981	2.19722	2.97893	5.92068	4.70048	0.858763	-1.02639	-0.42839	0.550564
Gh_A13G1067	A13	+	60473041	60477530	AT3G12670	CTP synthase family protein	P17812	PYRG1_HUMAN CTP synthase 1 OS=Homo sapiens GN=CTPS1 PE=1 SV=2	B9HYE3	B9HYE3_POPTR Predicted protein OS=Populus trichocarpa GN=POPTRDRAFT_883601 PE=2 SV=1	pop:POPTR_883601	hypothetical protein ; K01937 CTP synthase [EC:6.3.4.2]	PF06418.9|CTP_synth_N; PF00117.23|GATase	IPR004468|CTP synthase; IPR017456|CTP synthase, N-terminal; IPR017926|Glutamine amidotransferase	GO:0006221|pyrimidine nucleotide biosynthetic process ; GO:0003883|CTP synthase activity	3.90422	0.257643	0.986523	487.422	517.422	534.565	544.185	559.185	527.347	113.222	3.90422	139.397	14	29	1.06632e-22	7.00791	6.92363	7.15253	6.3321	7.04462	7.02317	5.87213	6.20051	6.37333	6.34681	7.37651	6.14633	7.00639	5.91979	7.40032	0.636983	0.47569	0.913759	-0.656378
Gh_A13G1068	A13	+	60479218	60481035	AT3G12690	AGC kinase 1.5	A2YBX5	G11A_ORYSI Protein kinase G11A OS=Oryza sativa subsp. indica GN=OsI_021818 PE=2 SV=1	B9SMJ1	B9SMJ1_RICCO Serine/threonine protein kinase, putative OS=Ricinus communis GN=RCOM_0988670 PE=4 SV=1	ath:AT5G47750	protein kinase, putative ; K08286 protein-serine/threonine kinase [EC:2.7.11.-]	PF00069.20|Pkinase	IPR000719|Protein kinase domain; IPR002290|Serine/threonine- / dual specificity protein kinase, catalytic domain; IPR008271|Serine/threonine-protein kinase, active site; IPR020635|Tyrosine-protein kinase, catalytic domain	GO:0004713|protein tyrosine kinase activity; GO:0005524|ATP binding ; GO:0004674|protein serine/threonine kinase activity ; GO:0004672|protein kinase activity ; GO:0006468|protein phosphorylation	2.26194	0.118416	0.779803	326.989	356.989	374.131	383.751	398.751	366.913	65.5962	2.26194	6.09814	14	29	2.0832e-05	4.30407	4.30856	4.36945	3.97029	4.32634	4.1795	3.70541	4.09434	3.92527	4.08317	4.59848	4.18459	4.07754	3.34404	4.45435	0.563786	0.578207	0.77358	-0.507192
Gh_A13G1295	A13	+	67587091	67589601	AT3G14850	TRICHOME BIREFRINGENCE-LIKE 41			E0CS21	E0CS21_VITVI Putative uncharacterized protein OS=Vitis vinifera GN=VIT_19s0014g00460 PE=4 SV=1			PF14416.1|PMR5N; PF13839.1|PC-Esterase	IPR025846|PMR5 N-terminal domain; IPR026057|PC-Esterase		9.12578	0.275324	0.917654	595.014	625.014	642.157	651.777	666.777	634.939	264.648	9.12578	14.9279	14	29	1.23659e-09	5.9755	4.74203	5.7355	6.03468	6.13917	5.11999	5.8181	6.16191	5.98561	5.98896	5.85124	4.92484	5.73442	4.76502	6.11368	0.58998	-1.81339	0.122336	0.705288
Gh_A13G1365	A13	-	69805651	69809400	AT2G45480	growth-regulating factor 9	Q6AWY6	GRF3_ORYSJ Growth-regulating factor 3 OS=Oryza sativa subsp. japonica GN=GRF3 PE=3 SV=2	M5XGT1	M5XGT1_PRUPE Uncharacterized protein OS=Prunus persica GN=PRUPE_ppa022199mg PE=4 SV=1			PF08879.5|WRC; PF08880.6|QLQ	IPR014977|WRC; IPR014978|Glutamine-Leucine-Glutamine, QLQ	GO:0005634|nucleus ; GO:0005524|ATP binding ; GO:0005515|protein binding ; GO:0006355|regulation of transcription, DNA-dependent ; GO:0016818|hydrolase activity, acting on acid anhydrides, in phosphorus-containing anhydrides	4.04512	0.190152	0.954799	453.105	483.105	500.247	509.867	524.867	493.03	117.308	4.04512	37.4819	14	29	9.08703e-15	5.78074	5.12396	5.67332	6.40413	5.72467	4.98361	5.82993	6.00224	6.08753	6.10851	6.25575	5.38602	5.23644	5.9162	6.30536	-0.0163032	-1.51363	-0.2612	1.40488
Gh_A13G1366	A13	+	69825869	69828757	AT1G64970	gamma-tocopherol methyltransferase	Q6ZIK0	GTOMC_ORYSJ Probable tocopherol O-methyltransferase, chloroplastic OS=Oryza sativa subsp. japonica GN=VTE4 PE=2 SV=1	Q1PBH5	Q1PBH5_GOSHI Gamma-tocopherol methyltransferase OS=Gossypium hirsutum GN=TMT PE=2 SV=1	ath:AT1G64970	G-TMT; G-TMT (GAMMA-TOCOPHEROL METHYLTRANSFERASE) ; K05928 tocopherol O-methyltransferase [EC:2.1.1.95]	PF08241.7|Methyltransf_11	IPR013216|Methyltransferase type 11; IPR025774|Tocopherol O-methyltransferase	GO:0008152|metabolic process ; GO:0008168|methyltransferase activity	4.35837	2.15193	0.963352	390.009	420.009	437.152	446.772	461.772	429.934	126.393	4.35837	27.8255	14	29	4.75682e-13	4.87774	5.42642	5.26442	1.67413	5.40717	5.09783	5.17426	5.55296	2.90872	2.63906	2.75154	5.33272	5.37836	2.15948	2.39937	0.500395	0.870686	0.761355	-1.66165
Gh_A13G1426	A13	+	71574244	71576013	AT5G33370	GDSL-like Lipase/Acylhydrolase superfamily protein	Q8LB81	GDL79_ARATH GDSL esterase/lipase At5g33370 OS=Arabidopsis thaliana GN=At5g33370 PE=2 SV=1	A9QVW1	A9QVW1_GOSHI Lipase OS=Gossypium hirsutum PE=2 SV=1			PF00657.17|Lipase_GDSL	IPR001087|Lipase, GDSL	GO:0016788|hydrolase activity, acting on ester bonds ; GO:0006629|lipid metabolic process	37.7648	0.804934	0.956289	1499	1529	1546.14	1555.76	1570.76	1538.93	1095.18	37.7648	39.3926	14	29	4.65057e-15	7.70391	5.48203	7.50806	6.91108	6.26847	7.87144	5.92247	7.50879	6.78219	7.99396	7.59723	5.39515	7.64604	6.67582	8.06966	0.754988	-1.70652	0.538011	-0.123343
Gh_A13G1660	A13	+	75515718	75518602	AT5G21482	cytokinin oxidase 7	Q9FUJ1	CKX7_ARATH Cytokinin dehydrogenase 7 OS=Arabidopsis thaliana GN=CKX7 PE=1 SV=1	B9HD10	B9HD10_POPTR Cytokinin oxidase OS=Populus trichocarpa GN=POPTRDRAFT_819456 PE=4 SV=1	ath:AT5G21482	CKX7; CKX7 (CYTOKININ OXIDASE 7); oxidoreductase ; K00279 cytokinin dehydrogenase [EC:1.5.99.12]	PF09265.5|Cytokin-bind; PF01565.18|FAD_binding_4	IPR006094|FAD linked oxidase, N-terminal; IPR015345|Cytokinin dehydrogenase 1, FAD/cytokinin binding domain; IPR016166|FAD-binding, type 2	GO:0019139|cytokinin dehydrogenase activity ; GO:0016614|oxidoreductase activity, acting on CH-OH group of donors ; GO:0008762|UDP-N-acetylmuramate dehydrogenase activity ; GO:0009690|cytokinin metabolic process ; GO:0050660|flavin adenine dinucleotide binding ; GO:0003824|catalytic activity ; GO:0055114|oxidation-reduction process ; GO:0016491|oxidoreductase activity	5.41743	0.121185	0.772211	452.918	482.918	500.061	509.681	524.681	492.843	157.105	5.41743	10.4242	14	29	8.07698e-08	4.57127	4.61842	5.4848	4.87774	4.89535	4.65396	5.10595	4.90527	4.61512	4.72739	4.88532	4.89784	4.56781	5.06681	5.73172	-1.00148	-0.860836	1.72369	-0.0872433
Gh_A13G1663	A13	+	75550091	75553527	AT2G26280	CTC-interacting domain 7	O64843	CID7_ARATH Protein CTC-INTERACTING DOMAIN 7 OS=Arabidopsis thaliana GN=CID7 PE=1 SV=1	F6H2T5	F6H2T5_VITVI Putative uncharacterized protein OS=Vitis vinifera GN=VIT_04s0008g02100 PE=4 SV=1	ptr:471175	N4BP2; Nedd4 binding protein 2 ; K01567	PF08590.5|DUF1771	IPR002625|Smr protein/MutS2 C-terminal; IPR013899|Domain of unknown function DUF1771		8.80666	0.41028	0.932033	566.037	596.037	613.18	622.8	637.8	605.962	255.393	8.80666	37.0368	14	29	1.067e-14	5.34233	5.68245	6.25255	4.52541	5.918	4.89035	6.34856	5.20584	5.30662	5.16288	4.52541	5.39363	4.65078	5.31648	6.65286	-0.105763	0.413495	1.28389	-1.353
Gh_A13G1699	A13	-	75922819	75923193	AT2G06520	photosystem II subunit X			Q2TGZ7	Q2TGZ7_GOSHI Ultraviolet-B-repressible protein (Fragment) OS=Gossypium hirsutum PE=2 SV=1			PF06596.6|PsbX	IPR009518|Photosystem II PsbX	GO:0016020|membrane ; GO:0009523|photosystem II ; GO:0015979|photosynthesis	3.95952	0.355564	0.884821	382.602	412.602	429.745	439.365	454.365	422.527	114.826	3.95952	15.1263	14	29	1.05441e-09	4.33511	4.39033	5.0876	4.36945	4.52179	4.47734	5.13384	4.4961	3.43399	3.54578	3.46574	4.46207	4.80947	3.43399	4.13517	0.109036	0.206256	1.43396	0.169496
Gh_A13G1700	A13	-	75924709	75930109	AT5G20540	BREVIS RADIX-like 4	Q8GZ92	BRXL4_ARATH Protein Brevis radix-like 4 OS=Arabidopsis thaliana GN=BRXL4 PE=2 SV=1	B9RK26	B9RK26_RICCO Ran GTPase binding protein, putative OS=Ricinus communis GN=RCOM_1046010 PE=4 SV=1			PF08381.6|BRX; PF13713.1|BRX_N	IPR013591|Brevis radix (BRX) domain; IPR027988|Transcription factor BREVIS RADIX, N-terminal domain		5.38053	0.448103	0.800789	416.079	446.079	463.221	472.841	487.841	456.004	156.035	5.38053	9.06163	14	29	3.76211e-07	4.15888	4.49981	3.86423	4.71253	4.68829	4.36945	3.97656	4.78192	3.24521	3.29585	3.53612	4.72443	4.80947	3.10624	4.48864	0.0137673	0.574142	-0.470548	0.923785
Gh_A13G1727	A13	+	76170798	76173352	AT4G29160	SNF7 family protein	Q9SZE4	VP322_ARATH Vacuolar protein sorting-associated protein 32 homolog 2 OS=Arabidopsis thaliana GN=VPS32.2 PE=1 SV=1	K4BZZ2	K4BZZ2_SOLLC Uncharacterized protein OS=Solanum lycopersicum GN=Solyc05g026050.2 PE=4 SV=1	vvi:100242412	hypothetical protein LOC100242412 ; K12194 charged multivesicular body protein 4	PF03357.16|Snf7	IPR005024|Snf7	GO:0015031|protein transport	8.11175	3.958	0.94899	576.855	606.855	623.998	633.618	648.618	616.78	235.241	8.11175	13.3263	14	29	4.79031e-09	6.77002	6.73181	2.64055	6.80572	6.53282	6.79682	1.46634	6.71821	6.88004	6.77841	6.85365	6.72383	6.86346	6.77499	1.25276	0.478638	0.460301	-1.50305	0.495769
Gh_A13G1728	A13	-	76185668	76186669	AT4G29190	Zinc finger C-x8-C-x5-C-x3-H type family protein	Q9M0G2	C3H49_ARATH Zinc finger CCCH domain-containing protein 49 OS=Arabidopsis thaliana GN=At4g29190 PE=2 SV=1	I1KJS9	I1KJS9_SOYBN Uncharacterized protein OS=Glycine max PE=4 SV=1			PB016780|Pfam-B_16780; PF00642.19|zf-CCCH	IPR000571|Zinc finger, CCCH-type	GO:0046872|metal ion binding ; GO:0008270|zinc ion binding ; GO:0003676|nucleic acid binding	20.9376	4.18975	0.968506	991.884	1021.88	1039.03	1048.65	1063.65	1031.81	607.19	20.9376	19.7995	14	29	3.79173e-11	7.99486	8.11283	4.29964	8.00559	7.76415	8.04698	2.23359	8.12868	7.88983	8.11562	8.00024	8.11512	8.14883	8.08928	2.19722	0.453631	0.507941	-1.24754	0.458572
Gh_A13G1769	A13	+	76641474	76644313	AT2G02160	CCCH-type zinc finger family protein	Q6AT25	C3H34_ORYSJ Zinc finger CCCH domain-containing protein 34 OS=Oryza sativa subsp. japonica GN=Os05g0176400 PE=2 SV=1	B9SEP4	B9SEP4_RICCO Nucleic acid binding protein, putative OS=Ricinus communis GN=RCOM_0221100 PE=4 SV=1				IPR000571|Zinc finger, CCCH-type; IPR026290|Putative E3 ubiquitin-protein ligase, makorin-related	GO:0046872|metal ion binding	4.66821	0.0754737	0.923458	495.095	525.095	542.238	551.858	566.858	535.02	135.378	4.66821	15.551	14	29	7.53903e-10	6.44572	6.44572	6.38182	6.23506	6.41564	6.00471	6.61829	6.43935	6.42108	6.38463	6.27351	6.46822	6.55583	5.51343	6.36733	0.428033	0.428033	0.188858	-0.360394
Gh_A13G1922	A13	-	78803441	78806763	AT3G03740	BTB-POZ and MATH domain 4	Q9SRV1	BPM4_ARATH BTB/POZ and MATH domain-containing protein 4 OS=Arabidopsis thaliana GN=BPM4 PE=1 SV=1	F6HA75	F6HA75_VITVI Putative uncharacterized protein OS=Vitis vinifera GN=VIT_06s0009g01030 PE=4 SV=1	gga:425528	SPOP; speckle-type POZ protein ; K10523 speckle-type POZ protein	PF00651.26|BTB; PF00917.21|MATH	IPR000210|BTB/POZ-like; IPR002083|MATH; IPR013069|BTB/POZ	GO:0005515|protein binding	4.79736	0.262698	0.898802	428.053	458.053	475.196	484.816	499.816	467.978	139.124	4.79736	25.3348	14	29	1.61682e-12	5.54387	5.6478	4.64439	4.43478	5.42788	4.43872	4.70953	4.37366	4.49981	4.40672	4.57814	4.43872	5.5885	4.54329	4.35671	1.54917	1.7587	-0.264342	-0.686959
Gh_A13G1925	A13	+	78831277	78834909	AT1G08460	histone deacetylase 8	Q94EJ2	HDA8_ARATH Histone deacetylase 8 OS=Arabidopsis thaliana GN=HDA8 PE=2 SV=1	M5VZL2	M5VZL2_PRUPE Uncharacterized protein OS=Prunus persica GN=PRUPE_ppa007108mg PE=4 SV=1	vvi:100250074	hypothetical protein LOC100250074 ; K11407 histone deacetylase 6/10 [EC:3.5.1.98]	PF00850.14|Hist_deacetyl	IPR000286|Histone deacetylase superfamily; IPR023801|Histone deacetylase domain		3.68104	0.334924	0.890005	376.569	406.569	423.712	433.332	448.332	416.494	106.75	3.68104	22.8964	14	29	5.97099e-12	4.95112	5.116	3.64632	3.7612	5.02388	4.26268	4.23411	3.81404	3.7612	4.28588	4.08877	3.7297	5.24878	4.1795	3.85015	1.23621	1.53265	-1.10976	-0.903214
Gh_A13G2121	scaffold3429_A13	-	18801	20510	AT1G13340	Regulator of Vps4 activity in the MVB pathway protein	Q54I39	IST1L_DICDI IST1-like protein OS=Dictyostelium discoideum GN=DDB_G0289029 PE=3 SV=1	B9ST08	B9ST08_RICCO Putative uncharacterized protein OS=Ricinus communis GN=RCOM_0353240 PE=4 SV=1			PF03398.9|Ist1	IPR005061|Domain of unknown function DUF292, eukaryotic		6.32796	0.157679	0.934171	534.708	564.708	581.851	591.471	606.471	574.633	183.511	6.32796	28.3167	14	29	3.78106e-13	6.39248	6.40963	6.53088	6.19848	6.10405	6.06611	5.33111	5.81413	5.90627	6.35784	6.67708	6.32436	6.74915	5.65015	6.42243	0.504852	0.548835	0.859777	0.00735842
Gh_A13G2189	scaffold3540_A13	+	277767	278051	AT4G38840	SAUR-like auxin-responsive protein family	P33080	AX10A_SOYBN Auxin-induced protein X10A OS=Glycine max PE=2 SV=1	F6I158	F6I158_VITVI Putative uncharacterized protein OS=Vitis vinifera GN=VIT_03s0038g01310 PE=4 SV=1			PF02519.9|Auxin_inducible	IPR003676|Auxin-induced protein, ARG7		4.91976	0.150096	0.659803	418.535	448.535	465.678	475.298	490.298	458.46	142.673	4.91976	3.0404	14	29	0.00553676	4.2244	4.31303	4.00125	4.57471	4.01338	4.21951	3.95766	4.31749	4.45822	4.49237	4.37785	4.56782	3.37872	4.59848	4.21951	-0.0729431	0.205394	-0.773662	1.02712
Gh_A13G2224	scaffold3564_A13	-	69760	106287	AT2G38040	acetyl Co-enzyme a carboxylase carboxyltransferase alpha subunit	Q9LD43	ACCA_ARATH Acetyl-coenzyme A carboxylase carboxyl transferase subunit alpha, chloroplastic OS=Arabidopsis thaliana GN=CAC3 PE=1 SV=1	A8RWV1	A8RWV1_GOSHI Chloroplast acetyl-CoA carboxylase carboxyltransferase alpha subunit OS=Gossypium hirsutum GN=CTa1 PE=2 SV=1	vvi:100266499	GSVIVT00021457001; hypothetical protein LOC100266499 ; K01962 acetyl-CoA carboxylase carboxyl transferase subunit alpha [EC:6.4.1.2]	PF03255.9|ACCA	IPR001095|Acetyl-CoA carboxylase, alpha subunit; IPR009648|Malonate decarboxylase gamma subunit; IPR011763|Acetyl-coenzyme A carboxyltransferase, C-terminal	GO:0003989|acetyl-CoA carboxylase activity ; GO:0009317|acetyl-CoA carboxylase complex ; GO:0006633|fatty acid biosynthetic process ; GO:0016874|ligase activity	3.5677	0.229724	0.954279	422.095	452.095	469.238	478.858	493.858	462.02	103.463	3.5677	41.9754	14	29	1.96994e-15	5.53733	5.95238	5.77352	5.116	5.17048	5.89164	5.99479	4.80675	4.76786	5.05625	5.20034	4.81489	6.10628	5.07309	5.773	0.282918	1.15254	0.777778	-0.599891
Gh_A13G2235	scaffold3564_A13	+	341526	342874					C5X7G5	C5X7G5_SORBI Putative uncharacterized protein Sb02g015861 (Fragment) OS=Sorghum bicolor GN=Sb02g015861 PE=4 SV=1						5.04067	0.236569	0.621538	394.548	424.548	441.691	451.311	466.311	434.473	146.179	5.04067	3.15152	14	29	0.0043722	3.8986	3.8986	3.25818	3.30816	3.58352	4.04306	3.76892	3.79923	3.75342	3.82137	3.56483	4.36522	2.77259	3.44468	3.17805	0.679686	0.679691	-0.944289	-0.817537
Gh_A13G2236	scaffold3564_A13	+	344623	345406	ATMG01275	NADH dehydrogenase 1A	Q01148	NU1M_WHEAT NADH-ubiquinone oxidoreductase chain 1 OS=Triticum aestivum GN=ND1 PE=2 SV=1	H6WES1	H6WES1_9POAL NADH-ubiquinone oxidoreductase chain 1 (Fragment) OS=Ferrocalamus rimosivaginus GN=nad1 PE=3 SV=1	ath:AT2G07785	NADH-ubiquinone oxidoreductase, putative ; K03878 NADH dehydrogenase I subunit 1 [EC:1.6.5.3]	PF00146.16|NADHdh	IPR001694|NADH:ubiquinone oxidoreductase, subunit 1/F420H2 oxidoreductase subunit H	GO:0016020|membrane ; GO:0055114|oxidation-reduction process	16.1306	0.194628	0.702664	784.939	814.939	832.082	841.702	856.702	824.864	467.787	16.1306	3.66069	14	29	0.0015323	5.54648	5.4539	5.14362	5.26957	5.44817	5.23998	5.50126	4.85463	5.54518	5.461	4.96051	5.68017	4.42285	4.70351	4.69592	0.9193	0.677062	-0.134726	0.194808
Gh_D01G0048	D01	-	328286	334363	AT4G34440	Protein kinase superfamily protein	Q9LV48	PERK1_ARATH Proline-rich receptor-like protein kinase PERK1 OS=Arabidopsis thaliana GN=PERK1 PE=1 SV=1	B9RBE2	B9RBE2_RICCO Somatic embryogenesis receptor kinase, putative OS=Ricinus communis GN=RCOM_1674920 PE=3 SV=1	osa:4332128	Os03g0226800; hypothetical protein ; K00558 DNA (cytosine-5-)-methyltransferase [EC:2.1.1.37]	PF07714.12|Pkinase_Tyr; PB003458|Pfam-B_3458	IPR000719|Protein kinase domain; IPR001245|Serine-threonine/tyrosine-protein kinase catalytic domain; IPR002290|Serine/threonine- / dual specificity protein kinase, catalytic domain; IPR008271|Serine/threonine-protein kinase, active site; IPR020635|Tyrosine-protein kinase, catalytic domain	GO:0004713|protein tyrosine kinase activity; GO:0005524|ATP binding ; GO:0004674|protein serine/threonine kinase activity ; GO:0004672|protein kinase activity ; GO:0006468|protein phosphorylation	2.51971	0.330444	0.939729	354.417	384.417	401.56	411.18	426.18	394.342	73.0715	2.51971	35.6045	14	29	1.81114e-14	4.19469	4.83628	5.11399	3.49651	4.38203	4.64118	4.32192	3.54578	4.56087	5.22395	4.80129	4.74493	5.6058	4.33073	4.57471	-0.644885	0.492986	0.985513	-1.88313
Gh_D01G0063	D01	+	444864	449851	AT2G15695	Protein of unknown function DUF829, transmembrane 53			B9HRZ3	B9HRZ3_POPTR Predicted protein OS=Populus trichocarpa GN=POPTRDRAFT_649540 PE=4 SV=1			PF05705.9|DUF829	IPR008547|Protein of unknown function DUF829, TMEM53		3.35962	0.943664	0.984239	412.727	442.727	459.87	469.49	484.49	452.652	97.4289	3.35962	85.5793	14	29	1.0476e-19	6.22258	6.19983	6.06765	3.82137	6.0194	6.14918	4.41482	5.9923	4.27203	4.34813	3.91202	6.1334	4.51816	6.18826	6.08791	0.882162	0.858997	0.724368	-1.56356
Gh_D01G0078	D01	-	554802	558361	AT4G35220	Cyclase family protein	Q2N5X0	KYNB_ERYLH Kynurenine formamidase OS=Erythrobacter litoralis (strain HTCC2594) GN=kynB PE=3 SV=1	I1NFV9	I1NFV9_SOYBN Uncharacterized protein OS=Glycine max PE=4 SV=1	sbi:SORBI_04g005870	SORBIDRAFT_04g005870; hypothetical protein ; K07130	PF04199.8|Cyclase	IPR007325|Putative cyclase		3.87165	1.14375	0.958357	404.249	434.249	451.392	461.012	476.012	444.174	112.278	3.87165	52.2861	14	29	9.83062e-17	5.78177	5.37219	5.23111	3.64633	5.71263	5.33111	3.7297	6.01778	3.41227	3.61989	4.02535	5.28489	2.77259	5.64072	5.45318	0.982247	0.59775	0.465313	-1.02239
Gh_D01G0096	D01	+	778820	780773	AT3G18830	polyol/monosaccharide transporter 5	Q8VZ80	PLT5_ARATH Polyol transporter 5 OS=Arabidopsis thaliana GN=PLT5 PE=1 SV=2	B9HRQ7	B9HRQ7_POPTR Polyol transporter OS=Populus trichocarpa GN=PtrPLT PE=2 SV=1	yli:YALI0F23903g	YALI0F23903p ; K08140 MFS transporter, SP family, myo-inositol:H+ symporter	PF00083.19|Sugar_tr	IPR003663|Sugar/inositol transporter; IPR005828|General substrate transporter; IPR005829|Sugar transporter, conserved site; IPR020846|Major facilitator superfamily domain	GO:0016020|membrane ; GO:0006810|transport ; GO:0055085|transmembrane transport ; GO:0016021|integral to membrane ; GO:0022891|substrate-specific transmembrane transporter activity; GO:0022857|transmembrane transporter activity ; GO:0005215|transporter activity	3.41314	0.633221	0.871002	335.931	365.931	383.074	392.694	407.694	375.856	98.981	3.41314	8.01911	14	29	1.37267e-06	3.61092	4.09434	3.98898	2.19725	3.98279	3.7612	2.3673	3.54578	3.75342	3.53612	3.54578	4.35243	1.89712	3.83586	4.4006	0.11294	0.745901	0.607951	-1.73801
Gh_D01G0203	D01	-	1722442	1726729	AT5G13160	Protein kinase superfamily protein	Q9FE20	PBS1_ARATH Serine/threonine-protein kinase PBS1 OS=Arabidopsis thaliana GN=PBS1 PE=1 SV=1	M5XN53	M5XN53_PRUPE Uncharacterized protein OS=Prunus persica GN=PRUPE_ppa005276mg PE=4 SV=1	osa:4337593	Os05g0110900; hypothetical protein ; K00924	PF00069.20|Pkinase; PB003458|Pfam-B_3458	IPR000719|Protein kinase domain; IPR002290|Serine/threonine- / dual specificity protein kinase, catalytic domain; IPR008271|Serine/threonine-protein kinase, active site; IPR017441|Protein kinase, ATP binding site; IPR020635|Tyrosine-protein kinase, catalytic domain	GO:0004713|protein tyrosine kinase activity; GO:0005524|ATP binding ; GO:0004674|protein serine/threonine kinase activity ; GO:0004672|protein kinase activity ; GO:0006468|protein phosphorylation	5.71812	0.122223	0.821813	478.294	508.294	525.437	535.057	550.057	518.219	165.826	5.71812	7.1483	14	29	4.43767e-06	5.22575	5.116	5.31812	5.41906	5.09579	5.40717	4.75071	5.49853	5.48064	5.42788	5.66527	5.52146	5.42201	4.46591	5.57973	-0.207509	-0.546468	0.0777804	0.389524
Gh_D01G0228	D01	-	1939130	1939849	AT4G14440	3-hydroxyacyl-CoA dehydratase 1	A9MR28	CAID_SALAR Carnitinyl-CoA dehydratase OS=Salmonella arizonae (strain ATCC BAA-731 / CDC346-86 / RSK2980) GN=caiD PE=3 SV=1	M4EXE6	M4EXE6_BRARP Uncharacterized protein OS=Brassica rapa subsp. pekinensis GN=Bra033483 PE=4 SV=1	afm:AFUA_2G14850	enoyl-CoA hydratase/isomerase family protein (EC:4.2.-.-); K01743	PF00378.15|ECH	IPR001753|Crotonase superfamily	GO:0008152|metabolic process ; GO:0003824|catalytic activity	6.42427	1.00647	0.936397	460.608	490.608	507.751	517.371	532.371	500.533	186.304	6.42427	7.92799	14	29	1.54552e-06	4.15888	4.67594	5.28658	4.08877	4.95112	4.84942	1.29929	4.86497	4.81218	4.49981	4.49981	3.16407	4.84942	4.60517	4.97328	-0.215891	0.308104	0.92694	-0.286941
Gh_D01G0241	D01	+	2102389	2104766	AT1G79610	Na+/H+ antiporter 6	Q8RWU6	NHX6_ARATH Sodium/hydrogen exchanger 6 OS=Arabidopsis thaliana GN=NHX6 PE=1 SV=3	K4P934	K4P934_BRAOL Sodium/hydrogen exchanger (Fragment) OS=Brassica oleracea PE=2 SV=1	cne:CND04380	monovalent inorganic cation transporter ; K03316 monovalent cation:H+ antiporter, CPA1 family	PF00999.16|Na_H_Exchanger	IPR004709|Na+/H+ exchanger; IPR006153|Cation/H+ exchanger; IPR018422|Cation/H+ exchanger, CPA1 family	GO:0055085|transmembrane transport ; GO:0015385|sodium:hydrogen antiporter activity; GO:0016021|integral to membrane ; GO:0006885|regulation of pH; GO:0015299|solute:hydrogen antiporter activity ; GO:0006812|cation transport ; GO:0006814|sodium ion transport	3.1678	0.507436	0.870264	327.5	357.5	374.643	384.263	399.263	367.425	91.8662	3.1678	12.9448	14	29	6.74258e-09	2.70805	4.09434	3.95763	2.96183	3.06027	4.41884	4.38203	4.06044	2.89037	2.53897	3.07578	2.73005	3.1209	4.07754	4.04305	-1.13035	0.913674	0.712102	-0.756159
Gh_D01G0252	D01	+	2198246	2217952	AT1G11300	protein serine/threonine kinases;protein kinases;ATP binding;sugar binding;kinases;carbohydrate binding	Q9SXB8	Y1133_ARATH G-type lectin S-receptor-like serine/threonine-protein kinase At1g11330 OS=Arabidopsis thaliana GN=At1g11330 PE=1 SV=3	B9HYQ6	B9HYQ6_POPTR Serine/threonine-protein kinase OS=Populus trichocarpa GN=POPTRDRAFT_888231 PE=3 SV=1	ath:AT1G24650	leucine-rich repeat family protein / protein kinase family protein ; K00924	PF00954.15|S_locus_glycop; PF08276.6|PAN_2; PF01453.19|B_lectin; PF07714.12|Pkinase_Tyr; PB003458|Pfam-B_3458	IPR000719|Protein kinase domain; IPR000858|S-locus glycoprotein; IPR001245|Serine-threonine/tyrosine-protein kinase catalytic domain; IPR001480|Bulb-type lectin domain; IPR003609|Apple-like; IPR013227|PAN-2 domain	GO:0005524|ATP binding ; GO:0004672|protein kinase activity ; GO:0048544|recognition of pollen ; GO:0006468|protein phosphorylation	2.93084	0.617368	0.846049	325.05	355.05	372.193	381.813	396.813	364.975	84.9944	2.93084	13.1023	14	29	5.84945e-09	3.21888	2.07981	3.06033	4.07187	3.92527	3.54578	4.42684	3.97029	3.56483	3.95763	3.42318	3.16407	2.15949	4.33511	4.60016	-0.46479	-1.98602	-0.676525	0.674388
Gh_D01G0289	D01	+	2826742	2835479	AT3G14420	Aldolase-type TIM barrel family protein	Q9LRR9	GLO1_ARATH Peroxisomal (S)-2-hydroxy-acid oxidase GLO1 OS=Arabidopsis thaliana GN=GLO1 PE=1 SV=1	A5B1R1	A5B1R1_VITVI Putative uncharacterized protein OS=Vitis vinifera GN=VITISV_005886 PE=2 SV=1	vvi:100244701	GSVIVT00000984001; hypothetical protein LOC100244701 ; K11517 (S)-2-hydroxy-acid oxidase [EC:1.1.3.15]	PF01070.13|FMN_dh	IPR000262|FMN-dependent dehydrogenase; IPR008259|FMN-dependent alpha-hydroxy acid dehydrogenase, active site; IPR012133|Alpha-hydroxy acid dehydrogenase, FMN-dependent	GO:0010181|FMN binding ; GO:0055114|oxidation-reduction process ; GO:0016491|oxidoreductase activity	6.25767	1.06496	0.937524	497.106	527.106	544.249	553.869	568.869	537.031	181.472	6.25767	7.14319	14	29	4.46959e-06	5.62522	5.46806	5.48894	5.55554	5.60089	6.09131	5.73979	5.48203	5.5835	5.63717	5.50262	1.73658	5.62161	5.55811	5.56068	0.272073	0.116633	0.137282	0.203155
Gh_D01G0299	D01	+	2972387	2973538	AT1G78430	ROP interactive partner 2	Q9M9F9	ICR4_ARATH Interactor of constitutive active ROPs 4 OS=Arabidopsis thaliana GN=ICR4 PE=2 SV=2	M5X7M6	M5X7M6_PRUPE Uncharacterized protein OS=Prunus persica GN=PRUPE_ppa007058mg PE=4 SV=1						9.25757	0.846644	0.990777	650.374	680.374	697.517	707.137	722.137	690.299	268.469	9.25757	422.32	14	29	1.36101e-29	6.57042	6.16682	6.40081	6.22456	6.65458	8.36916	6.65415	8.45596	6.43187	6.29956	5.9171	8.43301	6.64509	8.22094	6.25479	-0.367696	-0.800557	-0.549598	-0.738629
Gh_D01G0352	D01	-	3899436	3901320	AT3G52300	ATP synthase D chain, mitochondrial	Q9FT52	ATP5H_ARATH ATP synthase subunit d, mitochondrial OS=Arabidopsis thaliana GN=At3g52300 PE=1 SV=3	B9SUN3	B9SUN3_RICCO ATP synthase D chain, mitochondrial, putative OS=Ricinus communis GN=RCOM_0713220 PE=4 SV=1	vvi:100241092	GSVIVT00018240001; hypothetical protein LOC100241092 ; K02138 F-type H+-transporting ATPase subunit d [EC:3.6.3.14]	PF05873.7|Mt_ATP-synt_D	IPR008689|ATPase, F0 complex, subunit D, mitochondrial	GO:0015986|ATP synthesis coupled proton transport ; GO:0000276|mitochondrial proton-transporting ATP synthase complex, coupling factor F(o) ; GO:0015078|hydrogen ion transmembrane transporter activity	3.03675	1.74847	0.858401	304.281	334.281	351.424	361.044	376.044	344.206	88.0659	3.03675	12.5406	14	29	9.77286e-09	2.12027	4.09988	4.35671	1.79271	3.3673	4.29046	1.7346	3.59274	3.30811	3.66357	0.00497819	3.82864	4.12713	3.23212	4.41884	-0.858253	0.72134	0.926268	-1.11963
Gh_D01G0364	D01	-	4100327	4103714	AT1G78710	TRICHOME BIREFRINGENCE-LIKE 42			M5WFV4	M5WFV4_PRUPE Uncharacterized protein OS=Prunus persica GN=PRUPE_ppa007592mg PE=4 SV=1			PF14416.1|PMR5N; PF13839.1|PC-Esterase	IPR025846|PMR5 N-terminal domain; IPR026057|PC-Esterase		10.4433	0.166848	0.909511	658.792	688.792	705.934	715.554	730.554	698.716	302.855	10.4433	16.7322	14	29	3.0822e-10	6.37446	5.61798	6.01127	6.73815	6.21594	5.67103	5.96444	6.04737	6.41891	6.44678	6.51471	5.98478	5.25227	6.28724	6.45205	0.607361	-1.29672	-0.306806	1.5228
Gh_D01G0429	D01	+	5128056	5129420	AT5G54010	UDP-Glycosyltransferase superfamily protein	Q9FN26	U79B6_ARATH UDP-glycosyltransferase 79B6 OS=Arabidopsis thaliana GN=UGT79B6 PE=2 SV=1	F6H201	F6H201_VITVI Putative uncharacterized protein OS=Vitis vinifera GN=VIT_19s0014g01950 PE=3 SV=1	ath:AT1G01420	UDP-glucoronosyl/UDP-glucosyl transferase family protein ; K08237 hydroquinone glucosyltransferase [EC:2.4.1.218]	PB008665|Pfam-B_8665; PF00201.13|UDPGT	IPR002213|UDP-glucuronosyl/UDP-glucosyltransferase	GO:0008152|metabolic process ; GO:0016758|transferase activity, transferring hexosyl groups	6.09509	0.243741	0.80803	456.234	486.234	503.377	512.997	527.997	496.159	176.758	6.09509	7.95183	14	29	1.49817e-06	4.6085	4.32192	3.4761	5.23998	4.31749	4.55738	4.17439	4.88027	4.18459	4.56087	4.90774	4.77068	4.01938	5.0647	4.42485	0.240224	-0.397746	-2.28071	1.64603
Gh_D01G0648	D01	+	9076208	9078307	AT5G55050	GDSL-like Lipase/Acylhydrolase superfamily protein	Q9FIA1	GDL87_ARATH GDSL esterase/lipase At5g55050 OS=Arabidopsis thaliana GN=At5g55050 PE=2 SV=1	B9I178	B9I178_POPTR Predicted protein OS=Populus trichocarpa GN=POPTRDRAFT_660625 PE=4 SV=1			PF00657.17|Lipase_GDSL	IPR001087|Lipase, GDSL	GO:0016788|hydrolase activity, acting on ester bonds ; GO:0006629|lipid metabolic process	4.6251	0.619456	0.834799	385.351	415.351	432.494	442.114	457.114	425.276	134.128	4.6251	16.5679	14	29	3.47928e-10	4.06617	3.97029	3.27085	2.92674	4.44657	4.49237	2.96183	3.97656	2.73025	3.93187	3.17805	4.13783	5.11199	3.04455	4.81624	0.351934	0.223154	-0.716278	-1.17845
Gh_D01G0703	D01	-	9867327	9868946	AT5G48150	GRAS family transcription factor	Q9LDL7	PAT1_ARATH Scarecrow-like transcription factor PAT1 OS=Arabidopsis thaliana GN=PAT1 PE=2 SV=1	F6HER6	F6HER6_VITVI Putative uncharacterized protein OS=Vitis vinifera GN=VIT_19s0090g01740 PE=2 SV=1			PF03514.9|GRAS	IPR005202|Transcription factor GRAS		4.80443	0.065288	0.830376	474.657	504.657	521.8	531.42	546.42	514.582	139.328	4.80443	13.087	14	29	5.93084e-09	5.57469	5.76519	5.97889	5.61556	5.65716	5.89072	5.96272	5.85412	5.73334	5.60825	5.56196	5.60703	5.65249	5.26269	6.39359	-0.648909	0.0933778	0.926019	-0.489652
Gh_D01G0894	D01	+	14826818	14828285	AT1G76250				E0CQR8	E0CQR8_VITVI Putative uncharacterized protein OS=Vitis vinifera GN=VIT_18s0001g00130 PE=4 SV=1						2.95302	0.189754	0.603773	310.385	340.385	357.528	367.147	382.147	350.31	85.6377	2.95302	4.06385	14	29	0.00069487	3.55535	2.75154	3.10608	3.2581	3.30811	2.59027	3.1499	3.4012	3.19185	3.42318	3.4761	3.10608	3.09104	3.4761	4.21951	0.755412	-1.39994	-0.449261	-0.0416422
Gh_D01G1755	D01	-	54296142	54362703	AT1G50110	D-aminoacid aminotransferase-like PLP-dependent enzymes superfamily protein	Q9LPM9	BCAT6_ARATH Branched-chain-amino-acid aminotransferase 6 OS=Arabidopsis thaliana GN=BCAT6 PE=1 SV=1	B9S7U2	B9S7U2_RICCO Branched-chain-amino-acid aminotransferase OS=Ricinus communis GN=RCOM_1381660 PE=3 SV=1	pop:POPTR_804339	hypothetical protein ; K00826 branched-chain amino acid aminotransferase [EC:2.6.1.42]	PF01063.14|Aminotran_4; PB006860|Pfam-B_6860	IPR001544|Aminotransferase, class IV; IPR005786|Branched-chain amino acid aminotransferase II; IPR018300|Aminotransferase, class IV, conserved site	GO:0004084|branched-chain-amino-acid transaminase activity; GO:0008152|metabolic process ; GO:0009081|branched-chain amino acid metabolic process; GO:0003824|catalytic activity	8.77525	0.613487	0.984405	609.467	639.467	656.61	666.23	681.23	649.392	254.482	8.77525	288.717	14	29	3.2293e-27	6.50578	6.04816	5.6336	7.06362	6.21727	5.45674	7.68386	6.31897	5.63717	5.82107	6.3613	5.45817	5.96358	5.60458	8.41505	0.265238	-0.270599	-0.756014	0.918413
Gh_D01G1866	D01	+	56459301	56461494	AT1G44770				M5XYI9	M5XYI9_PRUPE Uncharacterized protein OS=Prunus persica GN=PRUPE_ppa010012mg PE=4 SV=1						6.4716	0.182834	0.912202	520.448	550.448	567.591	577.211	592.211	560.373	187.677	6.4716	17.5306	14	29	1.73429e-10	5.33754	6.10851	5.64427	5.69709	6.09658	6.01045	5.33914	4.78471	5.84932	6.00553	5.44097	6.02506	6.22522	5.94367	5.0876	-0.869179	0.947628	-0.146361	-0.0218776
Gh_D01G1911	D01	-	57376036	57379175	AT3G57830	Leucine-rich repeat protein kinase family protein	Q9C9N5	Y1668_ARATH Probable inactive leucine-rich repeat receptor-like protein kinase At1g66830 OS=Arabidopsis thaliana GN=At1g66830 PE=1 SV=1	B9T7Q3	B9T7Q3_RICCO ATP binding protein, putative OS=Ricinus communis GN=RCOM_0246300 PE=4 SV=1	osa:4341290	Os06g0557100; hypothetical protein ; K00924	PB012106|Pfam-B_12106; PB011516|Pfam-B_11516; PF13855.1|LRR_8; PF00069.20|Pkinase; PF08263.7|LRRNT_2; PB002673|Pfam-B_2673; PB002910|Pfam-B_2910; PF13516.1|LRR_6	IPR000719|Protein kinase domain; IPR002290|Serine/threonine- / dual specificity protein kinase, catalytic domain; IPR013210|Leucine-rich repeat-containing N-terminal, type 2; IPR020635|Tyrosine-protein kinase, catalytic domain	GO:0004713|protein tyrosine kinase activity; GO:0005524|ATP binding ; GO:0004672|protein kinase activity ; GO:0006468|protein phosphorylation	10.9911	0.141057	0.943605	699.198	729.198	746.341	755.961	770.961	739.123	318.742	10.9911	23.9741	14	29	3.30349e-12	6.41401	7.11368	6.42703	6.37332	6.91902	7.01121	6.08146	6.78634	7.18286	7.03644	7.04141	7.00609	6.82871	7.07947	6.03189	-0.884698	0.92778	-0.850964	-0.990091
Gh_D01G2080	D01	-	59839568	59842594	AT2G37040	PHE ammonia lyase 1	P45730	PALY_POPTR Phenylalanine ammonia-lyase OS=Populus trichocarpa GN=PAL PE=2 SV=1	G8FRB7	G8FRB7_GOSHI Phenylalanine ammonia-lyase OS=Gossypium hirsutum PE=2 SV=1	pop:POPTR_739479	PAL3; phenylalanine amonnia lyase ; K10775 phenylalanine ammonia-lyase [EC:4.3.1.24]	PB000896|Pfam-B_896; PB003620|Pfam-B_3620; PF00221.14|Lyase_aromatic	IPR001106|Aromatic amino acid lyase; IPR022313|Phenylalanine/histidine ammonia-lyases, active site	GO:0009058|biosynthetic process ; GO:0016841|ammonia-lyase activity	277.796	0.267619	0.852238	8542.8	8572.8	8589.94	8599.56	8614.56	8582.72	8056.1	277.796	10.133	14	29	1.10747e-07	8.17574	8.83758	8.15181	7.81964	8.72794	8.98348	9.07567	7.70241	8.37862	8.70632	7.70316	8.14796	8.67511	8.98084	7.87721	-0.450023	0.900782	-0.498851	-1.17681
Gh_D01G2275	scaffold3708_D01	-	84664	85821	AT5G07900	Mitochondrial transcription termination factor family protein			F6HDG3	F6HDG3_VITVI Putative uncharacterized protein OS=Vitis vinifera GN=VIT_05s0020g01640 PE=2 SV=1			PF02536.9|mTERF	IPR003690|Mitochodrial transcription termination factor-related		3.53674	2.34297	0.958414	351.543	381.543	398.686	408.306	423.306	391.468	102.566	3.53674	18.286	14	29	1.02701e-10	4.90774	4.94164	4.79579	2.03688	4.92967	4.99496	4.9927	4.75071	2.07947	2.33538	1.20462	4.92725	1.54045	4.90774	5.11199	0.661407	0.683595	0.58814	-1.21747
Gh_D01G2300	scaffold3710_D01	+	96047	96892	AT3G17120				D7SYI6	D7SYI6_VITVI Putative uncharacterized protein OS=Vitis vinifera GN=VIT_05s0077g00670 PE=4 SV=1						4.63529	0.382109	0.963108	455.023	485.023	502.166	511.786	526.786	494.948	134.424	4.63529	54.1949	14	29	6.00479e-17	4.98589	5.93578	5.96785	4.83098	4.82564	5.90172	6.11883	6.29404	4.82831	4.68521	4.95583	4.99946	5.0689	6.17725	6.1538	-0.74205	0.781172	0.832613	-0.990461
Gh_D01G2301	scaffold3710_D01	-	99857	100375	AT3G17130	Plant invertase/pectin methylesterase inhibitor superfamily protein	F4HWQ8	CVIF1_ARATH Cell wall / vacuolar inhibitor of fructosidase 1 OS=Arabidopsis thaliana GN=C/VIF1 PE=1 SV=1	C6T5K9	C6T5K9_SOYBN Uncharacterized protein OS=Glycine max PE=2 SV=1			PF04043.10|PMEI	IPR006501|Pectinesterase inhibitor domain	GO:0004857|enzyme inhibitor activity ; GO:0030599|pectinesterase activity	5.80341	0.569812	0.986324	526.558	556.558	573.701	583.321	598.321	566.483	168.299	5.80341	155.625	14	29	2.22714e-23	5.72902	7.09645	6.79533	5.76936	5.84644	7.0676	7.12125	7.1036	5.62281	5.47646	5.67903	5.6336	5.50533	7.40042	7.2879	-0.793626	0.975889	0.586236	-0.741417
Gh_D01G2303	scaffold3710_D01	+	109952	111192					D7KBZ9	D7KBZ9_ARALL Putative uncharacterized protein OS=Arabidopsis lyrata subsp. lyrata GN=ARALYDRAFT_473932 PE=4 SV=1						27.9757	0.15848	0.788262	1159.49	1189.49	1206.63	1216.25	1231.25	1199.41	811.296	27.9757	7.09059	14	29	4.81236e-06	6.52307	5.95929	6.06765	6.10479	6.38744	6.13845	6.35147	5.53075	6.53185	6.44783	6.28972	6.80572	6.87626	5.8309	6.05796	0.73217	-0.838189	-0.536343	-0.432896
Gh_D01G2306	scaffold3710_D01	-	123342	125650	AT1G09320	agenet domain-containing protein			B9RZV5	B9RZV5_RICCO RNA binding protein, putative OS=Ricinus communis GN=RCOM_1001830 PE=4 SV=1			PF05641.7|Agenet	IPR008395|Agenet-like domain; IPR014002|Tudor-like, plant		3.79196	1.67144	0.933481	355.264	385.264	402.406	412.026	427.026	395.189	109.967	3.79196	58.4981	14	29	2.09418e-17	2.94445	4.38203	4.47354	2.42775	3.49651	4.55738	5.33754	5.14555	2.63906	3.12094	1.73463	2.51237	2.63906	5.93136	4.74493	-0.623978	0.504786	0.576642	-1.02968
Gh_D01G2344	scaffold3718_D01	+	38851	41400	AT1G12740	cytochrome P450, family 87, subfamily A, polypeptide 2	Q7XU38	C87A3_ORYSJ Cytochrome P450 87A3 OS=Oryza sativa subsp. japonica GN=CYP87A3 PE=2 SV=3	B9R8M6	B9R8M6_RICCO Cytochrome P450, putative OS=Ricinus communis GN=RCOM_1600950 PE=3 SV=1	ath:AT4G36380	ROT3; ROT3 (ROTUNDIFOLIA 3); oxygen binding / steroid hydroxylase ; K12637 cytochrome P450, family 90, subfamily C, polypeptide 1 [EC:1.14.-.-]	PF00067.17|p450	IPR001128|Cytochrome P450; IPR002403|Cytochrome P450, E-class, group IV	GO:0009055|electron carrier activity ; GO:0020037|heme binding ; GO:0016705|oxidoreductase activity, acting on paired donors, with incorporation or reduction of molecular oxygen ; GO:0005506|iron ion binding ; GO:0004497|monooxygenase activity; GO:0055114|oxidation-reduction process	151.43	2.46278	0.982665	4863.02	4893.02	4910.16	4919.78	4934.78	4902.94	4391.47	151.43	114.972	14	29	1.63627e-21	6.81892	9.72806	8.9582	4.72147	7.4896	8.3564	5.86836	5.94803	7.1277	8.49427	5.93578	8.4139	10.2536	6.35147	6.75402	-0.377651	1.46656	0.978511	-1.7073
Gh_D02G0026	D02	+	134885	138147	AT2G38610	RNA-binding KH domain-containing protein	Q9ZVI3	QKIL3_ARATH KH domain-containing protein At2g38610 OS=Arabidopsis thaliana GN=At2g38610 PE=1 SV=1	B9MTT7	B9MTT7_POPTR Predicted protein OS=Populus trichocarpa GN=POPTRDRAFT_836278 PE=2 SV=1			PF00013.24|KH_1; PB016452|Pfam-B_16452; PB003337|Pfam-B_3337	IPR004087|K Homology domain; IPR004088|K Homology domain, type 1	GO:0003723|RNA binding	8.6193	0.333108	0.987459	650.695	680.695	697.838	707.458	722.458	690.62	249.96	8.6193	94.548	14	29	2.58335e-20	7.72268	7.73281	7.48174	7.80057	7.62787	7.61645	6.33683	6.36762	7.68632	7.13701	6.59533	7.51207	7.66184	6.2474	7.71512	0.752971	0.770311	0.340569	0.886303
Gh_D02G0068	D02	-	400629	403000	AT3G51710	D-mannose binding lectin protein with Apple-like carbohydrate-binding domain	Q39688	EP1G_DAUCA Epidermis-specific secreted glycoprotein EP1 OS=Daucus carota GN=EP1 PE=1 SV=1	B9IGP5	B9IGP5_POPTR Predicted protein OS=Populus trichocarpa GN=POPTRDRAFT_577139 PE=4 SV=1			PF01453.19|B_lectin	IPR001480|Bulb-type lectin domain		4.1319	0.168953	0.699506	374.963	404.963	422.105	431.725	446.725	414.887	119.825	4.1319	4.3682	14	29	0.000391233	4.33511	4.30856	3.42318	3.84303	4.07187	3.68051	3.74557	4.05468	4.14313	4.11087	4.30407	3.57422	3.46574	4.55036	4.30407	0.970356	0.894755	-1.62635	-0.430825
Gh_D02G0072	D02	-	453078	456812	AT3G03080	Zinc-binding dehydrogenase family protein	Q39173	P2_ARATH NADP-dependent alkenal double bond reductase P2 OS=Arabidopsis thaliana GN=P2 PE=2 SV=2	A5BKL3	A5BKL3_VITVI Putative uncharacterized protein OS=Vitis vinifera GN=VIT_05s0094g01120 PE=4 SV=1	ath:AT3G03080	NADP-dependent oxidoreductase, putative ; K08070 2-alkenal reductase [EC:1.3.1.74]	PF00107.21|ADH_zinc_N; PB003086|Pfam-B_3086; PB005935|Pfam-B_5935; PB012225|Pfam-B_12225; PB014572|Pfam-B_14572	IPR002085|Alcohol dehydrogenase superfamily, zinc-type; IPR013149|Alcohol dehydrogenase, C-terminal; IPR020843|Polyketide synthase, enoylreductase	GO:0008270|zinc ion binding ; GO:0016747|transferase activity, transferring acyl groups other than amino-acyl groups ; GO:0055114|oxidation-reduction process ; GO:0016491|oxidoreductase activity	6.79801	0.245384	0.920861	521.909	551.909	569.052	578.672	593.672	561.834	197.142	6.79801	27.8802	14	29	4.63604e-13	4.75646	5.58725	5.90989	4.86239	5.57342	6.38968	5.14361	5.89348	5.55296	5.25402	5.22575	5.84932	6.23767	5.32463	4.96284	-1.52599	0.175494	0.83628	-1.30903
Gh_D02G0096	D02	+	730566	740347	AT3G59770	sacI homology domain-containing protein / WW domain-containing protein	Q7XZU0	SAC9_ARATH Probable phosphoinositide phosphatase SAC9 OS=Arabidopsis thaliana GN=SAC9 PE=2 SV=1	B9SFU3	B9SFU3_RICCO Putative uncharacterized protein OS=Ricinus communis GN=RCOM_0723200 PE=4 SV=1	cfa:478403	SYNJ1; synaptojanin 1 ; K01099 phosphatidylinositol-bisphosphatase [EC:3.1.3.36]	PB010749|Pfam-B_10749; PF02383.13|Syja_N; PF00397.21|WW	IPR001202|WW domain; IPR002013|Synaptojanin, N-terminal	GO:0005515|protein binding ; GO:0042578|phosphoric ester hydrolase activity	5.1168	0.964223	0.940086	413.734	443.734	460.877	470.497	485.497	453.659	148.387	5.1168	41.2681	14	29	2.47996e-15	3.91867	5.30662	3.46574	2.96183	5.16859	5.56068	3.58352	3.7297	5.75574	3.85721	2.94444	4.83892	3.68051	3.1209	3.41773	-0.174117	1.25824	-0.641541	-1.16157
Gh_D02G0127	D02	-	1026103	1036133	AT3G42170	BED zinc finger ;hAT family dimerisation domain	P08770	TRA1_MAIZE Putative AC transposase OS=Zea mays PE=2 SV=2	B9MYA1	B9MYA1_POPTR Predicted protein OS=Populus trichocarpa GN=POPTRDRAFT_827152 PE=4 SV=1	olu:OSTLU_7192	predicted protein; K08592 sentrin-specific protease 1 [EC:3.4.22.-]	PF02902.14|Peptidase_C48; PB017353|Pfam-B_17353; PF05699.9|Dimer_Tnp_hAT; PF14372.1|DUF4413; PB016677|Pfam-B_16677; PF02892.10|zf-BED	IPR003653|Peptidase C48, SUMO/Sentrin/Ubl1; IPR003656|Zinc finger, BED-type predicted; IPR008906|HAT dimerisation domain, C-terminal; IPR025525|Domain of unknown function DUF4413	GO:0003677|DNA binding ; GO:0008234|cysteine-type peptidase activity ; GO:0006508|proteolysis ; GO:0046983|protein dimerization activity	4.1679	2.56213	0.984137	410.395	440.395	457.538	467.158	482.158	450.32	120.869	4.1679	279.433	14	29	5.16247e-27	6.85259	4.07754	2.97893	3.54578	4.02535	4.69745	7.28961	7.44327	4.39856	7.18261	4.1054	4.65396	3.70541	2.87168	3.31419	1.30064	-0.410136	-1.08741	-0.737957
Gh_D02G0161	D02	-	1484995	1485687	AT2G31660	ARM repeat superfamily protein			M4E260	M4E260_BRARP Uncharacterized protein OS=Brassica rapa subsp. pekinensis GN=Bra022860 PE=4 SV=1						2.28131	0.980365	0.957946	307.833	337.833	354.976	364.596	379.596	347.758	66.158	2.28131	43.1141	14	29	1.37009e-15	3.89182	4.6085	2.45674	2.77259	4.72739	4.64439	4.80947	2.63907	3.20545	4.94164	2.94444	5.01948	2.59027	3.21888	2.99573	0.196721	0.92309	-1.25777	-0.937644
Gh_D02G0243	D02	+	2827587	2830021	AT4G14040	selenium-binding protein 2	Q93WN0	SEBP2_ARATH Selenium-binding protein 2 OS=Arabidopsis thaliana GN=SBP2 PE=2 SV=1	B9S3P4	B9S3P4_RICCO Selenium-binding protein, putative OS=Ricinus communis GN=RCOM_1552910 PE=4 SV=1	cel:F42G8.8	hypothetical protein ; K01090 protein phosphatase [EC:3.1.3.16]	PF05694.6|SBP56	IPR008826|Selenium-binding protein	GO:0008430|selenium binding	53.8986	0.62017	0.939239	1914.11	1944.11	1961.25	1970.87	1985.87	1954.03	1563.06	53.8986	25.7858	14	29	1.28554e-12	6.83841	7.34558	6.6071	5.84161	6.38182	8.01775	7.26286	5.586	7.10661	7.38606	5.82305	7.89033	7.67446	7.35458	6.18725	-0.0621754	0.588116	-0.35875	-1.34025
Gh_D02G0248	D02	-	2852274	2854083	AT4G13940	S-adenosyl-L-homocysteine hydrolase	O23255	SAHH1_ARATH Adenosylhomocysteinase 1 OS=Arabidopsis thaliana GN=SAHH1 PE=1 SV=1	B6VC73	B6VC73_GOSHI Adenosylhomocysteinase OS=Gossypium hirsutum PE=2 SV=1	vvi:100253872	similar to HOG1 (HOMOLOGY-DEPENDENT GENE SILENCING 1); adenosylhomocysteinase ; K01251 adenosylhomocysteinase [EC:3.3.1.1]	PF00670.16|AdoHcyase_NAD; PF05221.12|AdoHcyase	IPR000043|Adenosylhomocysteinase; IPR015878|S-adenosyl-L-homocysteine hydrolase, NAD binding domain; IPR020082|S-adenosyl-L-homocysteine hydrolase, conserved site	GO:0004013|adenosylhomocysteinase activity ; GO:0006730|one-carbon metabolic process	55.4161	1.33671	0.976927	1985.02	2015.02	2032.17	2041.79	2056.79	2024.95	1607.07	55.4161	66.8725	14	29	3.28046e-18	8.24003	6.18415	8.03474	6.08374	6.46925	6.26022	8.32636	6.65715	8.49794	5.10999	6.10256	6.37502	8.48288	8.47588	6.09807	1.04135	-0.722884	0.865183	-0.809049
Gh_D02G0256	D02	+	2926827	2934783	AT4G13800	Protein of unknown function (DUF803)	Q3SWX0	NIPA2_BOVIN Magnesium transporter NIPA2 OS=Bos taurus GN=NIPA2 PE=2 SV=1	M5XCK2	M5XCK2_PRUPE Uncharacterized protein OS=Prunus persica GN=PRUPE_ppa008557mg PE=4 SV=1			PF05653.9|Mg_trans_NIPA	IPR008521|Magnesium transporter NIPA	GO:0016020|membrane ; GO:0015693|magnesium ion transport ; GO:0015095|magnesium ion transmembrane transporter activity	4.00247	0.893632	0.959924	397.224	427.224	444.367	453.987	468.987	437.149	116.071	4.00247	31.3028	14	29	1.00731e-13	5.69485	2.87168	5.32626	5.13971	5.32301	3.77659	5.13971	5.26614	5.14943	5.05837	4.43478	3.12091	3.85015	3.21888	5.13285	1.19831	-1.80093	0.806726	0.608548
Gh_D02G0266	D02	+	3098120	3098467	AT2G25720				Q60D17	Q60D17_SOLDE Putative uncharacterized protein OS=Solanum demissum GN=SDM1_56t00007 PE=4 SV=1						4.91546	0.29606	0.936979	454.462	484.462	501.604	511.224	526.224	494.387	142.548	4.91546	39.707	14	29	4.17737e-15	4.98132	5.75574	4.89535	5.071	4.93926	6.10777	5.03911	4.56435	4.83363	4.78192	4.79027	6.03787	5.88703	5.9428	5.02716	-0.491239	0.959008	-0.652236	-0.323301
Gh_D02G0268	D02	-	3107419	3114287	AT2G31740	S-adenosyl-L-methionine-dependent methyltransferases superfamily protein	Q91YR5	MET13_MOUSE Methyltransferase-like protein 13 OS=Mus musculus GN=Mettl13 PE=1 SV=1	B9GFU7	B9GFU7_POPTR Predicted protein OS=Populus trichocarpa GN=POPTRDRAFT_752841 PE=4 SV=1	mmu:107522	Ece2; endothelin converting enzyme 2 (EC:3.4.24.71); K01415 endothelin-converting enzyme [EC:3.4.24.71]	PF08241.7|Methyltransf_11; PB003779|Pfam-B_3779	IPR013216|Methyltransferase type 11	GO:0008152|metabolic process ; GO:0008168|methyltransferase activity	4.63699	0.328897	0.943859	465.121	495.121	512.264	521.884	536.884	505.046	134.473	4.63699	21.7425	14	29	1.1572e-11	6.04263	5.90354	5.99894	6.06533	5.86458	4.36522	5.94455	6.02667	5.9126	5.98729	5.93929	4.35243	5.56068	5.51879	5.94803	0.614473	0.368357	0.537153	0.654643
Gh_D02G0297	D02	+	4064414	4068120	AT3G24160	putative type 1 membrane protein			M5XYP8	M5XYP8_PRUPE Uncharacterized protein OS=Prunus persica GN=PRUPE_ppa007280mg PE=4 SV=1						2.73918	0.480808	0.994657	449.07	479.07	496.213	505.833	520.833	488.995	79.4361	2.73918	206.733	14	29	3.87147e-25	7.27679	6.56009	6.63726	6.67666	7.2823	5.01286	6.66527	6.75887	6.64075	6.52601	6.80425	5.00618	6.51521	7.49257	6.6174	1.0174	-0.00677779	0.103499	0.159811
Gh_D02G0304	D02	-	4156569	4159245	AT5G13930	Chalcone and stilbene synthase family protein	P48386	CHS1_CAMSI Chalcone synthase 1 OS=Camellia sinensis GN=CHS1 PE=2 SV=1	G3G7Y8	G3G7Y8_GOSHI Chalcone synthase OS=Gossypium hirsutum GN=CHS2 PE=2 SV=1	pop:POPTR_554829	CHS6; chalcone synthase (EC:2.3.1.74); K00660 chalcone synthase [EC:2.3.1.74]	PF02797.10|Chal_sti_synt_C; PF00195.14|Chal_sti_synt_N	IPR001099|Chalcone/stilbene synthase, N-terminal; IPR012328|Chalcone/stilbene synthase, C-terminal; IPR018088|Chalcone/stilbene synthase, active site	GO:0016746|transferase activity, transferring acyl groups ; GO:0009058|biosynthetic process	413.725	0.176202	0.787173	12424.4	12454.4	12471.6	12481.2	12496.2	12464.3	11998	413.725	7.19798	14	29	4.14e-06	8.82551	9.17671	8.6063	8.72664	9.03503	8.82688	9.58544	8.78002	8.81858	9.37972	8.5496	8.01687	9.11888	9.18191	8.7483	-0.175494	0.75485	-0.756183	-0.437397
Gh_D02G0314	D02	-	4261363	4273310	AT4G13550	triglyceride lipases;triglyceride lipases	Q0CBM7	FAEA_ASPTN Probable feruloyl esterase A OS=Aspergillus terreus (strain NIH 2624 / FGSC A1156) GN=faeA PE=3 SV=1	K4CWD1	K4CWD1_SOLLC Uncharacterized protein OS=Solanum lycopersicum GN=Solyc09g091050.2 PE=4 SV=1	tet:TTHERM_00194590	Lipase family protein (EC:3.1.1.73); K09252 feruloyl esterase [EC:3.1.1.73]	PB007588|Pfam-B_7588; PF01764.20|Lipase_3; PF00168.25|C2	IPR000008|C2 calcium-dependent membrane targeting; IPR002921|Lipase, class 3; IPR018029|C2 membrane targeting protein	GO:0005515|protein binding ; GO:0004806|triglyceride lipase activity ; GO:0006629|lipid metabolic process	5.72004	0.181075	0.872529	474.783	504.783	521.926	531.546	546.546	514.708	165.881	5.72004	19.124	14	29	5.86598e-11	5.20401	4.63796	4.79303	5.05412	5.63598	5.94192	5.15714	5.00171	4.98132	5.03695	4.98589	5.79504	5.03695	5.77971	4.7362	0.0460774	-1.34046	-0.960608	-0.321069
Gh_D02G0319	D02	+	4297014	4298306	AT4G02180	DC1 domain-containing protein			B9IHX9	B9IHX9_POPTR Predicted protein OS=Populus trichocarpa GN=POPTRDRAFT_576246 PE=4 SV=1			PF03107.11|C1_2; PF07649.7|C1_3	IPR001965|Zinc finger, PHD-type; IPR004146|DC1; IPR011424|C1-like	GO:0047134|protein-disulfide reductase activity ; GO:0005515|protein binding ; GO:0008270|zinc ion binding ; GO:0055114|oxidation-reduction process	3.21514	0.448561	0.868447	341.173	371.173	388.315	397.935	412.935	381.098	93.2392	3.21514	5.22836	14	29	8.51587e-05	3.71357	3.69718	3.93834	4.12174	2.7934	4.00125	4.23411	3.78419	4.09434	4.07754	3.8986	4.33947	4.12713	1.89712	3.96081	-0.102848	-0.128781	0.252716	0.542844
Gh_D02G0321	D02	+	4312021	4314102	AT5G03360	DC1 domain-containing protein			B9II94	B9II94_POPTR Predicted protein OS=Populus trichocarpa GN=POPTRDRAFT_576373 PE=4 SV=1			PF03107.11|C1_2; PF07649.7|C1_3; PB004763|Pfam-B_4763	IPR001965|Zinc finger, PHD-type; IPR002219|Protein kinase C-like, phorbol ester/diacylglycerol binding; IPR004146|DC1; IPR011424|C1-like	GO:0047134|protein-disulfide reductase activity ; GO:0005515|protein binding ; GO:0008270|zinc ion binding ; GO:0035556|intracellular signal transduction ; GO:0055114|oxidation-reduction process	3.74107	0.305827	0.934186	403.19	433.19	450.333	459.953	474.953	443.115	108.491	3.74107	11.0506	14	29	4.18655e-08	4.67594	4.96517	5.01064	5.03911	3.86423	4.97213	5.15906	5.03261	5.25227	5.1985	4.99721	4.93687	4.8752	3.29584	5.32788	-0.300712	0.228862	0.312102	0.364247
Gh_D02G0322	D02	+	4323426	4325495	AT4G02180	DC1 domain-containing protein			B9II94	B9II94_POPTR Predicted protein OS=Populus trichocarpa GN=POPTRDRAFT_576373 PE=4 SV=1			PF03107.11|C1_2; PF07649.7|C1_3; PB004763|Pfam-B_4763	IPR001965|Zinc finger, PHD-type; IPR002219|Protein kinase C-like, phorbol ester/diacylglycerol binding; IPR004146|DC1; IPR011424|C1-like	GO:0047134|protein-disulfide reductase activity ; GO:0005515|protein binding ; GO:0008270|zinc ion binding ; GO:0035556|intracellular signal transduction ; GO:0055114|oxidation-reduction process	3.49527	0.894093	0.987777	406.863	436.863	454.006	463.626	478.626	446.788	101.363	3.49527	28.733	14	29	3.12127e-13	4.85463	5.71153	5.21131	5.54518	4.14841	5.24702	5.96272	5.586	5.37836	5.82008	5.4958	5.08965	5.27981	2.07944	5.65774	-0.296764	0.601129	0.0769741	0.426818
Gh_D02G0360	D02	-	4796183	4800936	AT1G31710	Copper amine oxidase family protein	Q43077	AMO_PEA Primary amine oxidase OS=Pisum sativum PE=1 SV=1	B9HV61	B9HV61_POPTR Amine oxidase OS=Populus trichocarpa GN=POPTRDRAFT_882734 PE=3 SV=1	cme:CMT003C	copper-containing amine oxidase ; K00276 primary-amine oxidase [EC:1.4.3.21]	PF01179.15|Cu_amine_oxid; PF02728.11|Cu_amine_oxidN3; PF02727.11|Cu_amine_oxidN2	IPR000269|Copper amine oxidase; IPR015798|Copper amine oxidase, C-terminal; IPR015800|Copper amine oxidase, N2-terminal; IPR015802|Copper amine oxidase, N3-terminal	GO:0008131|primary amine oxidase activity ; GO:0005507|copper ion binding ; GO:0048038|quinone binding ; GO:0055114|oxidation-reduction process ; GO:0009308|amine metabolic process	16.1008	0.441753	0.973177	845.135	875.135	892.278	901.898	916.898	885.06	466.925	16.1008	52.6577	14	29	8.91925e-17	7.23008	7.3518	7.04868	6.68503	7.42078	6.04342	7.63996	6.69291	5.71593	7.17268	6.33328	6.46977	5.51343	7.48568	6.25862	0.737855	0.920172	0.466139	-0.0785497
Gh_D02G0382	D02	+	4993690	4994546	AT3G22600	Bifunctional inhibitor/lipid-transfer protein/seed storage 2S albumin superfamily protein	Q9ZQI8	NLTL2_ARATH Non-specific lipid-transfer protein-like protein At2g13820 OS=Arabidopsis thaliana GN=At2g13820 PE=1 SV=1	D7TDZ0	D7TDZ0_VITVI Putative uncharacterized protein OS=Vitis vinifera GN=VIT_07s0151g00760 PE=4 SV=1			PF14368.1|LTP_2	IPR000528|Plant lipid transfer protein/Par allergen; IPR016140|Bifunctional inhibitor/plant lipid transfer protein/seed storage helical domain	GO:0008289|lipid binding ; GO:0006869|lipid transport	6.06272	0.635696	0.901627	452.54	482.54	499.683	509.303	524.303	492.465	175.819	6.06272	59.0479	14	29	1.84027e-17	3.66356	4.03129	4.34813	4.87265	4.01938	3.9703	3.55536	3.82864	5.25053	4.2485	5.22575	4.50351	6.42757	4.33073	5.2601	-1.08223	-0.607806	-0.199036	0.47768
Gh_D02G0535	D02	+	7196673	7198016	AT3G62720	xylosyltransferase 1	O22775	GT2_ARATH Putative glycosyltransferase 2 OS=Arabidopsis thaliana GN=GT2 PE=2 SV=1	A5BRM5	A5BRM5_VITVI Putative uncharacterized protein OS=Vitis vinifera GN=VIT_07s0005g00150 PE=4 SV=1	ath:AT4G02500	ATXT2; ATXT2; UDP-xylosyltransferase/ transferase/ transferase, transferring glycosyl groups ; K08238 xyloglucan 6-xylosyltransferase [EC:2.4.2.39]	PF05637.7|Glyco_transf_34	IPR008630|Galactosyl transferase	GO:0016758|transferase activity, transferring hexosyl groups ; GO:0016021|integral to membrane	17.4083	1.2421	0.985609	875.609	905.609	922.752	932.372	947.372	915.534	504.84	17.4083	64.3404	14	29	5.60654e-18	6.83662	5.29163	7.06048	5.13971	7.25888	4.98816	4.83098	4.88532	7.39367	7.31055	5.4539	7.51061	7.36032	7.43248	5.26528	0.503098	-0.863642	0.70113	-0.998031
Gh_D02G0554	D02	+	7493511	7502060	AT3G16785	phospholipase D P1	Q9LRZ5	PLDP1_ARATH Phospholipase D p1 OS=Arabidopsis thaliana GN=PLDP1 PE=2 SV=1	B9RTA5	B9RTA5_RICCO Phospholipase d zeta, putative OS=Ricinus communis GN=RCOM_0682600 PE=4 SV=1	vvi:100261987	similar to PLDP1 (PHOSPHOLIPASE D ZETA1); phospholipase D ; K01115 phospholipase D [EC:3.1.4.4]	PB016714|Pfam-B_16714; PB004946|Pfam-B_4946; PB003054|Pfam-B_3054; PF00614.17|PLDc; PB008728|Pfam-B_8728; PF13091.1|PLDc_2; PB004552|Pfam-B_4552	IPR001736|Phospholipase D/Transphosphatidylase; IPR001849|Pleckstrin homology domain; IPR015679|Phospholipase D family; IPR025202|Phospholipase D-like domain	GO:0008152|metabolic process ; GO:0005515|protein binding ; GO:0003824|catalytic activity ; GO:0005543|phospholipid binding	4.08731	0.177709	0.799917	390.398	420.398	437.541	447.161	462.161	430.323	118.532	4.08731	6.05625	14	29	2.22312e-05	4.31749	4.57471	4.36522	4.58836	4.21459	3.92527	4.05468	4.85463	4.44265	4.75071	4.74203	3.35574	4.23411	4.26268	4.63957	-0.0972248	0.5725	0.0270523	0.608046
Gh_D02G0607	D02	-	8258503	8259150	AT3G12410	Polynucleotidyl transferase, ribonuclease H-like superfamily protein	Q84LH3	WEX_ARATH Werner Syndrome-like exonuclease OS=Arabidopsis thaliana GN=WEX PE=1 SV=1	K3XM52	K3XM52_SETIT Uncharacterized protein OS=Setaria italica GN=Si002975m.g PE=4 SV=1	bta:505061	WRN; Werner syndrome ; K10900 werner syndrome ATP-dependent helicase [EC:3.6.1.-]	PF01612.15|DNA_pol_A_exo1	IPR002562|3'-5' exonuclease domain	GO:0008408|3'-5' exonuclease activity ; GO:0005622|intracellular ; GO:0006139|nucleobase-containing compound metabolic process ; GO:0003676|nucleic acid binding	4.31997	0.349524	0.861645	380.814	410.814	427.957	437.577	452.577	420.739	125.279	4.31997	13.1154	14	29	5.78104e-09	3.49651	4.45046	3.80666	3.98279	3.7297	3.85015	3.32023	3.54578	4.82564	4.29502	4.82831	3.17805	3.93834	4.55388	4.97328	-0.967824	0.695273	-0.42711	-0.120051
[truncated: 443 more rows]
[truncated: 37 more columns]
