# Supplementary material for: Genetic and transcriptomic dissection of the fiber length trait from a cotton (Gossypium hirsutum L.) MAGIC population
Source: BMC Genomics. 2019 Feb 6;20:112. doi: 10.1186/s12864-019-5427-5 (PMC6366115; doi:10.1186/s12864-019-5427-5)
Supplement: Supplementary file 3 — SNP positions. (TXT 26 kb) [file 12864_2019_5427_MOESM3_ESM.txt]

SNP	Chr	Position	P.value	maf	nobs	Rsquare.of.Model.without.SNP	Rsquare.of.Model.with.SNP	FDR_Adjusted_P-values
SA06_14321657	A06	14,321,657	1.07E-05	0.168181818	550	0.05233618	0.086640506	0.022342744
SA07_70343938	A07	70,343,938	1.23E-05	0.14	550	0.05233618	0.086161623	0.024698949
SA07_70695755	A07	70,695,755	2.76E-05	0.145454545	550	0.05233618	0.083378742	0.045180377
SA07_71125856	A07	71,125,856	2.20E-05	0.178181818	550	0.05233618	0.084154949	0.037627636
SA07_71139084	A07	71,139,084	6.45E-06	0.200909091	550	0.05233618	0.088372177	0.015586227
SA07_71335920	A07	71,335,920	1.29E-05	0.249090909	550	0.05233618	0.085983952	0.02558278
SA07_71728132	A07	71,728,132	9.28E-06	0.149090909	550	0.05233618	0.087119452	0.020419685
SA07_71753414	A07	71,753,414	2.13E-05	0.147272727	550	0.05233618	0.084271433	0.037036246
SA07_71756567	A07	71,756,567	6.86E-06	0.147272727	550	0.05233618	0.08816086	0.016402927
SA07_71757337	A07	71,757,337	7.24E-06	0.144545455	550	0.05233618	0.087974687	0.017053988
SA07_71757657	A07	71,757,657	5.89E-06	0.149090909	550	0.05233618	0.088683807	0.014614152
SA07_71759729	A07	71,759,729	1.46E-05	0.145454545	550	0.05233618	0.08555248	0.027947764
SA07_71765495	A07	71,765,495	3.42E-06	0.147272727	550	0.05233618	0.090570162	0.009301888
SA07_71775281	A07	71,775,281	2.41E-05	0.149090909	550	0.05233618	0.083848795	0.040280496
SA07_71779011	A07	71,779,011	4.29E-06	0.145454545	550	0.05233618	0.08978346	0.011159588
SA07_71799251	A07	71,799,251	2.27E-05	0.150909091	550	0.05233618	0.084051219	0.038508568
SA07_71799449	A07	71,799,449	1.50E-05	0.147272727	550	0.05233618	0.085464478	0.028331237
SA07_71799696	A07	71,799,696	1.75E-05	0.150909091	550	0.05233618	0.084939641	0.031875266
SA07_71803041	A07	71,803,041	7.93E-06	0.154545455	550	0.05233618	0.087660009	0.018318975
SA07_71809126	A07	71,809,126	2.99E-06	0.147272727	550	0.05233618	0.091030015	0.008388243
SA07_71822573	A07	71,822,573	1.69E-05	0.150909091	550	0.05233618	0.085069481	0.030955538
SA07_71902742	A07	71,902,742	8.83E-06	0.143636364	550	0.05233618	0.087288392	0.019731414
SA07_71906480	A07	71,906,480	3.66E-06	0.149090909	550	0.05233618	0.090331246	0.009741542
SA07_71906538	A07	71,906,538	1.69E-05	0.147272727	550	0.05233618	0.085066427	0.030955538
SA07_71909387	A07	71,909,387	5.58E-06	0.150909091	550	0.05233618	0.088873853	0.013904845
SA07_71911739	A07	71,911,739	4.48E-06	0.156363636	550	0.05233618	0.08963504	0.011584782
SA07_71911804	A07	71,911,804	1.67E-05	0.149090909	550	0.05233618	0.085095976	0.030929563
SA07_71911817	A07	71,911,817	1.53E-05	0.150909091	550	0.05233618	0.085393122	0.02881201
SA07_71917866	A07	71,917,866	2.87E-05	0.149090909	550	0.05233618	0.083251627	0.04634067
SA07_71917894	A07	71,917,894	1.89E-05	0.149090909	550	0.05233618	0.084675346	0.034039551
SA07_71917954	A07	71,917,954	9.69E-06	0.149090909	550	0.05233618	0.086971734	0.020751213
SA07_71921415	A07	71,921,415	9.69E-06	0.149090909	550	0.05233618	0.086971734	0.020751213
SA07_71921430	A07	71,921,430	2.23E-05	0.149090909	550	0.05233618	0.084112361	0.037962138
SA07_71959183	A07	71,959,183	1.15E-05	0.150909091	550	0.05233618	0.086379746	0.023479727
SA07_71959191	A07	71,959,191	2.45E-05	0.150909091	550	0.05233618	0.083784893	0.040896364
SA07_71962799	A07	71,962,799	1.29E-05	0.156363636	550	0.05233618	0.085982875	0.02558278
SA07_71962814	A07	71,962,814	7.41E-06	0.149090909	550	0.05233618	0.087896076	0.017360773
SA07_71966788	A07	71,966,788	1.97E-05	0.149090909	550	0.05233618	0.084541092	0.034483167
SA07_71967138	A07	71,967,138	1.25E-05	0.149090909	550	0.05233618	0.086081052	0.025177921
SA07_71969111	A07	71,969,111	2.20E-05	0.152727273	550	0.05233618	0.084159968	0.037627636
SA07_71970440	A07	71,970,440	2.85E-06	0.145454545	550	0.05233618	0.091201813	0.008078852
SA07_71970474	A07	71,970,474	2.70E-06	0.143636364	550	0.05233618	0.091390299	0.007698164
SA07_71980731	A07	71,980,731	1.17E-05	0.15	550	0.05233618	0.086327923	0.023715778
SA07_71987703	A07	71,987,703	1.34E-05	0.147272727	550	0.05233618	0.085853306	0.026248057
SA07_72032136	A07	72,032,136	1.55E-05	0.147272727	550	0.05233618	0.085353999	0.029027377
SA07_72072652	A07	72,072,652	3.24E-06	0.150909091	550	0.05233618	0.090754994	0.00892173
SA07_72124955	A07	72,124,955	1.02E-05	0.149090909	550	0.05233618	0.086785678	0.021514657
SA07_72126938	A07	72,126,938	5.16E-06	0.152727273	550	0.05233618	0.089141353	0.013006347
SA07_72131510	A07	72,131,510	1.11E-05	0.16	550	0.05233618	0.086514178	0.022875118
SA07_72140780	A07	72,140,780	9.59E-06	0.15	550	0.05233618	0.087006091	0.020751213
SA07_72150927	A07	72,150,927	2.42E-06	0.149090909	550	0.05233618	0.091768264	0.006946589
SA07_72151492	A07	72,151,492	2.28E-06	0.147272727	550	0.05233618	0.091982029	0.006572186
SA07_72152394	A07	72,152,394	8.41E-06	0.144545455	550	0.05233618	0.087458043	0.019266389
SA07_72184353	A07	72,184,353	1.01E-05	0.157272727	550	0.05233618	0.086814784	0.021442573
SA07_72186006	A07	72,186,006	6.30E-06	0.152727273	550	0.05233618	0.088452876	0.015383116
SA07_72190522	A07	72,190,522	9.36E-06	0.143636364	550	0.05233618	0.087090049	0.020419685
SA07_72203768	A07	72,203,768	9.82E-06	0.150909091	550	0.05233618	0.086925199	0.020938944
SA07_72212132	A07	72,212,132	3.56E-06	0.149090909	550	0.05233618	0.090432208	0.009569439
SA07_72227936	A07	72,227,936	9.16E-06	0.152727273	550	0.05233618	0.08716296	0.020272078
SA07_72227956	A07	72,227,956	6.68E-06	0.149090909	550	0.05233618	0.088250279	0.01606451
SA07_72244490	A07	72,244,490	5.20E-06	0.147272727	550	0.05233618	0.089114232	0.013039404
SA07_72249222	A07	72,249,222	1.61E-05	0.149090909	550	0.05233618	0.085226342	0.029946106
SA07_72252522	A07	72,252,522	8.60E-06	0.149090909	550	0.05233618	0.087381365	0.01940202
SA07_72254582	A07	72,254,582	2.90E-06	0.15	550	0.05233618	0.091145115	0.008162983
SA07_72264225	A07	72,264,225	3.86E-06	0.147272727	550	0.05233618	0.090153081	0.010141497
SA07_72266461	A07	72,266,461	2.22E-06	0.147272727	550	0.05233618	0.092070752	0.006445946
SA07_72266840	A07	72,266,840	9.24E-07	0.149090909	550	0.05233618	0.095126226	0.002997058
SA07_72268161	A07	72,268,161	1.36E-06	0.147272727	550	0.05233618	0.093780351	0.004176675
SA07_72268227	A07	72,268,227	1.11E-06	0.141818182	550	0.05233618	0.09450081	0.003535733
SA07_72275570	A07	72,275,570	1.61E-05	0.161818182	550	0.05233618	0.085220157	0.029946106
SA07_72404986	A07	72,404,986	1.44E-05	0.147272727	550	0.05233618	0.085609677	0.027597022
SA07_72413490	A07	72,413,490	1.92E-05	0.152727273	550	0.05233618	0.084627012	0.034392727
SA07_72654190	A07	72,654,190	3.20E-06	0.145454545	550	0.05233618	0.090804114	0.008847742
SA07_72735992	A07	72,735,992	1.38E-05	0.244545455	550	0.05233618	0.085744015	0.026974479
SA08_97343849	A08	97,343,849	1.08E-05	0.333636364	550	0.05233618	0.086595675	0.022536177
SA08_97821334	A08	97,821,334	2.49E-05	0.156363636	550	0.05233618	0.083734003	0.041219812
SA08_97852975	A08	97,852,975	1.12E-05	0.2	550	0.05233618	0.086483665	0.022879202
SA08_97862457	A08	97,862,457	4.73E-06	0.153636364	550	0.05233618	0.089443227	0.011983088
SA10_98007593	A10	98,007,593	7.16E-06	0.379090909	550	0.05233618	0.088011273	0.017043655
SA10_98045056	A10	98,045,056	1.72E-05	0.376363636	550	0.05233618	0.084994335	0.031491609
SA10_98133058	A10	98,133,058	3.74E-06	0.36	550	0.05233618	0.090255377	0.009901505
SA11_3230641	A11	3,230,641	3.36E-06	0.23	550	0.05233618	0.090624748	0.009209554
SA11_3230793	A11	3,230,793	8.47E-06	0.222727273	550	0.05233618	0.08743378	0.019279745
SA11_3231616	A11	3,231,616	1.77E-05	0.220909091	550	0.05233618	0.084893214	0.032186371
SA11_3232571	A11	3,232,571	9.32E-06	0.215454545	550	0.05233618	0.087105457	0.020419685
SA11_3233910	A11	3,233,910	7.20E-06	0.217272727	550	0.05233618	0.087993605	0.017045516
SA11_3246113	A11	3,246,113	1.94E-05	0.210909091	550	0.05233618	0.08458435	0.034483167
SA13_4887981	A13	4,887,981	2.33E-05	0.245454545	550	0.05233618	0.083962217	0.03910384
SA13_4905461	A13	4,905,461	1.95E-05	0.336363636	550	0.05233618	0.084560739	0.034483167
SA13_4928137	A13	4,928,137	8.60E-06	0.345454545	550	0.05233618	0.087379031	0.01940202
SA13_4928231	A13	4,928,231	3.16E-06	0.345454545	550	0.05233618	0.090844177	0.008797616
SA13_4933984	A13	4,933,984	2.19E-05	0.245454545	550	0.05233618	0.084174256	0.037627636
SA13_4940350	A13	4,940,350	8.99E-06	0.247272727	550	0.05233618	0.087229351	0.019978346
SA13_5032028	A13	5,032,028	9.42E-07	0.494545455	550	0.05233618	0.095059942	0.003033616
SA13_5033404	A13	5,033,404	5.99E-06	0.498181818	550	0.05233618	0.088629184	0.014769754
SA13_5034075	A13	5,034,075	1.12E-05	0.492727273	550	0.05233618	0.086484525	0.022879202
SA13_5034105	A13	5,034,105	6.35E-06	0.496363636	550	0.05233618	0.088427262	0.015418183
SA13_5034373	A13	5,034,373	2.12E-06	0.497272727	550	0.05233618	0.092237468	0.006220634
SA13_5034375	A13	5,034,375	1.71E-06	0.492727273	550	0.05233618	0.09297884	0.005188709
SA13_5035488	A13	5,035,488	4.71E-06	0.498181818	550	0.05233618	0.089459843	0.011983088
SA13_5035695	A13	5,035,695	1.01E-05	0.496363636	550	0.05233618	0.08681255	0.021442573
SA13_5193708	A13	5,193,708	7.49E-06	0.362727273	550	0.05233618	0.08785891	0.017462431
SA13_5194042	A13	5,194,042	2.32E-05	0.36	550	0.05233618	0.083973082	0.03910384
SA13_5196572	A13	5,196,572	1.34E-05	0.362727273	550	0.05233618	0.085851887	0.026248057
SA13_5196745	A13	5,196,745	7.05E-07	0.364545455	550	0.05233618	0.096076091	0.002349248
SA13_5197103	A13	5,197,103	1.21E-06	0.360909091	550	0.05233618	0.094197106	0.003799369
SA13_5198708	A13	5,198,708	1.33E-05	0.359090909	550	0.05233618	0.085880683	0.026245742
SA13_5198837	A13	5,198,837	3.47E-06	0.37	550	0.05233618	0.090519499	0.009384849
SA13_5199884	A13	5,199,884	1.10E-05	0.364545455	550	0.05233618	0.086523357	0.022875118
SA13_5200142	A13	5,200,142	6.12E-06	0.358181818	550	0.05233618	0.088553246	0.015019856
SA13_5200143	A13	5,200,143	9.64E-06	0.358181818	550	0.05233618	0.086988075	0.020751213
SA13_5200163	A13	5,200,163	7.92E-06	0.258181818	550	0.05233618	0.08766307	0.018318975
SA13_5264929	A13	5,264,929	2.14E-05	0.277272727	550	0.05233618	0.084248747	0.03714613
SA13_74687818	A13	74,687,818	2.50E-05	0.283636364	550	0.05233618	0.083713511	0.041323328
SA13_74694207	A13	74,694,207	1.43E-05	0.281818182	550	0.05233618	0.085642739	0.027443518
SA13_74694208	A13	74,694,208	3.10E-05	0.279090909	550	0.05233618	0.082980159	0.049839139
SA13_74696919	A13	74,696,919	1.86E-05	0.282727273	550	0.05233618	0.08473864	0.033543689
SA13_74791699	A13	74,791,699	4.67E-06	0.18	550	0.05233618	0.089492223	0.01194233
SA13_74812447	A13	74,812,447	1.17E-05	0.180909091	550	0.05233618	0.08631586	0.023715778
SA13_74813975	A13	74,813,975	1.39E-05	0.173636364	550	0.05233618	0.085726163	0.027004013
SD02_4402874	D02	4,402,874	2.95E-05	0.046363636	550	0.05233618	0.083153774	0.047526771
SD02_4856236	D02	4,856,236	1.96E-05	0.122727273	550	0.05233618	0.084560273	0.034483167
SD03_13716434	D03	13,716,434	2.28E-05	0.132727273	550	0.05233618	0.084028645	0.03862524
SD03_14017646	D03	14,017,646	1.40E-05	0.170909091	550	0.05233618	0.085702021	0.027083633
SD03_25490765	D03	25,490,765	1.93E-05	0.264545455	550	0.05233618	0.084600539	0.034483167
SD05_4876565	D05	4,876,565	2.79E-05	0.337272727	550	0.05233618	0.083341275	0.045293763
SD05_4890311	D05	4,890,311	8.42E-06	0.354545455	550	0.05233618	0.087452773	0.019266389
SD05_4922109	D05	4,922,109	2.01E-06	0.338181818	550	0.05233618	0.092406583	0.00600008
SD05_4930462	D05	4,930,462	3.89E-06	0.347272727	550	0.05233618	0.090124678	0.010168482
SD05_4933653	D05	4,933,653	8.82E-06	0.370909091	550	0.05233618	0.087294557	0.019731414
SD05_4944787	D05	4,944,787	1.29E-05	0.356363636	550	0.05233618	0.085997228	0.02558278
SD05_4945369	D05	4,945,369	2.66E-05	0.342727273	550	0.05233618	0.083501736	0.043814179
SD05_4948305	D05	4,948,305	1.96E-05	0.365454545	550	0.05233618	0.084549684	0.034483167
SD05_5051754	D05	5,051,754	2.06E-05	0.408181818	550	0.05233618	0.084382564	0.03598481
SD05_5072281	D05	5,072,281	4.59E-06	0.360909091	550	0.05233618	0.089546542	0.011820232
SD05_5093263	D05	5,093,263	2.78E-05	0.476363636	550	0.05233618	0.083361539	0.045180377
SD05_5093266	D05	5,093,266	2.78E-05	0.476363636	550	0.05233618	0.083361539	0.045180377
SD05_5101259	D05	5,101,259	2.18E-05	0.385454545	550	0.05233618	0.084191961	0.037627636
SD08_19091843	D08	19,091,843	1.49E-05	0.177272727	550	0.05233618	0.085500067	0.028150987
SD11_23874233	D11	23,874,233	2.58E-07	0.11	550	0.05233618	0.099611336	0.001089348
SD11_23887578	D11	23,887,578	1.67E-07	0.107272727	550	0.05233618	0.101135665	0.000910572
SD11_23889938	D11	23,889,938	1.30E-06	0.105454545	550	0.05233618	0.093922025	0.004036726
SD11_23890604	D11	23,890,604	1.50E-08	0.110909091	550	0.05233618	0.10971574	0.000680341
SD11_23890611	D11	23,890,611	1.50E-08	0.110909091	550	0.05233618	0.10971574	0.000680341
SD11_23891404	D11	23,891,404	5.14E-08	0.112727273	550	0.05233618	0.105318385	0.000716266
SD11_23891579	D11	23,891,579	2.94E-08	0.107272727	550	0.05233618	0.107309975	0.000680341
SD11_23891978	D11	23,891,978	9.49E-08	0.103636364	550	0.05233618	0.103144333	0.000789042
SD11_23893354	D11	23,893,354	1.64E-07	0.110909091	550	0.05233618	0.101215162	0.000910572
SD11_23893569	D11	23,893,569	1.76E-07	0.108181818	550	0.05233618	0.100947234	0.000938863
SD11_23893673	D11	23,893,673	1.12E-07	0.103636364	550	0.05233618	0.102566781	0.000789042
SD11_23894055	D11	23,894,055	1.00E-07	0.112727273	550	0.05233618	0.102944832	0.000789042
SD11_23894070	D11	23,894,070	7.80E-08	0.112727273	550	0.05233618	0.10383884	0.000789042
SD11_23896334	D11	23,896,334	5.41E-07	0.109090909	550	0.05233618	0.097002953	0.001869437
SD11_23896653	D11	23,896,653	2.70E-08	0.107272727	550	0.05233618	0.107608797	0.000680341
SD11_23898309	D11	23,898,309	1.21E-07	0.105454545	550	0.05233618	0.102267389	0.000821848
SD11_23898422	D11	23,898,422	1.55E-06	0.114545455	550	0.05233618	0.093325302	0.004728029
SD11_23899282	D11	23,899,282	3.49E-07	0.112727273	550	0.05233618	0.098545554	0.00132096
SD11_23899374	D11	23,899,374	8.43E-08	0.109090909	550	0.05233618	0.103561364	0.000789042
SD11_23901435	D11	23,901,435	1.24E-07	0.107272727	550	0.05233618	0.102183274	0.000829754
SD11_23905916	D11	23,905,916	1.41E-07	0.112727273	550	0.05233618	0.101745198	0.000889011
SD11_23909834	D11	23,909,834	2.87E-07	0.107272727	550	0.05233618	0.099227169	0.001143571
SD11_23911074	D11	23,911,074	1.09E-07	0.106363636	550	0.05233618	0.102640587	0.000789042
SD11_23916712	D11	23,916,712	3.41E-08	0.108181818	550	0.05233618	0.106778517	0.000680341
SD11_23916879	D11	23,916,879	1.21E-06	0.112727273	550	0.05233618	0.09419101	0.003799369
SD11_23921125	D11	23,921,125	2.02E-07	0.109090909	550	0.05233618	0.100461912	0.000956831
SD11_23923068	D11	23,923,068	6.97E-07	0.107272727	550	0.05233618	0.09611373	0.002340632
SD11_23923444	D11	23,923,444	8.60E-07	0.158181818	550	0.05233618	0.095376394	0.002809488
SD11_23923473	D11	23,923,473	1.50E-07	0.107272727	550	0.05233618	0.101525745	0.000901236
SD11_23924803	D11	23,924,803	2.41E-07	0.113636364	550	0.05233618	0.099847254	0.001046888
SD11_23926986	D11	23,926,986	5.70E-07	0.105454545	550	0.05233618	0.096817908	0.001956384
SD11_23927323	D11	23,927,323	4.51E-07	0.108181818	550	0.05233618	0.097642311	0.001595458
SD11_23927425	D11	23,927,425	2.20E-07	0.11	550	0.05233618	0.100166954	0.000965037
SD11_23929805	D11	23,929,805	2.29E-08	0.105454545	550	0.05233618	0.108196844	0.000680341
SD11_23930005	D11	23,930,005	2.09E-07	0.109090909	550	0.05233618	0.100343976	0.000962378
SD11_23944353	D11	23,944,353	9.66E-08	0.114545455	550	0.05233618	0.103081284	0.000789042
SD11_23944506	D11	23,944,506	6.39E-07	0.110909091	550	0.05233618	0.096417827	0.002161452
SD11_23944920	D11	23,944,920	3.07E-07	0.107272727	550	0.05233618	0.09898936	0.001183431
SD11_23945073	D11	23,945,073	1.35E-08	0.114545455	550	0.05233618	0.110097693	0.000680341
SD11_23945600	D11	23,945,600	2.98E-07	0.107272727	550	0.05233618	0.099094098	0.00117165
SD11_23945610	D11	23,945,610	7.90E-08	0.109090909	550	0.05233618	0.103792782	0.000789042
SD11_23945637	D11	23,945,637	3.60E-06	0.123636364	550	0.05233618	0.090389609	0.009633017
SD11_23946283	D11	23,946,283	1.48E-07	0.110909091	550	0.05233618	0.101578711	0.000901236
SD11_23947175	D11	23,947,175	1.66E-07	0.103636364	550	0.05233618	0.101156456	0.000910572
SD11_23947588	D11	23,947,588	1.15E-07	0.107272727	550	0.05233618	0.102461613	0.000792211
SD11_23950921	D11	23,950,921	3.81E-08	0.115454545	550	0.05233618	0.106387891	0.000680341
SD11_23956678	D11	23,956,678	9.68E-08	0.112727273	550	0.05233618	0.103074195	0.000789042
SD11_23956835	D11	23,956,835	1.34E-07	0.115454545	550	0.05233618	0.101918147	0.000869795
SD11_23959430	D11	23,959,430	5.86E-07	0.107272727	550	0.05233618	0.096719146	0.001997765
SD11_23959529	D11	23,959,529	2.16E-06	0.109090909	550	0.05233618	0.092163185	0.006315658
SD11_23961248	D11	23,961,248	1.12E-07	0.103636364	550	0.05233618	0.102566781	0.000789042
SD11_23973368	D11	23,973,368	2.19E-07	0.112727273	550	0.05233618	0.1001911	0.000965037
SD11_23973620	D11	23,973,620	4.55E-07	0.111818182	550	0.05233618	0.097611085	0.001595458
SD11_23973633	D11	23,973,633	4.55E-07	0.111818182	550	0.05233618	0.097611085	0.001595458
SD11_23974820	D11	23,974,820	1.92E-07	0.105454545	550	0.05233618	0.100650648	0.000950254
SD11_23980691	D11	23,980,691	6.38E-08	0.105454545	550	0.05233618	0.10455227	0.000789042
SD11_23981058	D11	23,981,058	3.84E-08	0.107272727	550	0.05233618	0.106354454	0.000680341
SD11_23982319	D11	23,982,319	9.65E-08	0.112727273	550	0.05233618	0.103082916	0.000789042
SD11_23983208	D11	23,983,208	2.13E-07	0.103636364	550	0.05233618	0.100287869	0.000965037
SD11_23986032	D11	23,986,032	1.21E-06	0.107272727	550	0.05233618	0.094179519	0.003799369
SD11_23989735	D11	23,989,735	1.67E-07	0.107272727	550	0.05233618	0.101135665	0.000910572
SD11_23990493	D11	23,990,493	1.95E-07	0.105454545	550	0.05233618	0.100600618	0.000950254
SD11_23990788	D11	23,990,788	1.95E-07	0.105454545	550	0.05233618	0.100600618	0.000950254
SD11_23990887	D11	23,990,887	2.20E-07	0.11	550	0.05233618	0.100166954	0.000965037
SD11_23993355	D11	23,993,355	3.02E-08	0.107272727	550	0.05233618	0.107217429	0.000680341
SD11_23998212	D11	23,998,212	4.46E-08	0.11	550	0.05233618	0.105827835	0.000716266
SD11_23998393	D11	23,998,393	8.19E-07	0.120909091	550	0.05233618	0.09554943	0.00271137
SD11_23998651	D11	23,998,651	1.29E-07	0.114545455	550	0.05233618	0.102050638	0.00084947
SD11_24002287	D11	24,002,287	8.01E-08	0.105454545	550	0.05233618	0.103743285	0.000789042
SD11_24002372	D11	24,002,372	2.10E-06	0.105454545	550	0.05233618	0.092264713	0.006210689
SD11_24002592	D11	24,002,592	2.79E-07	0.110909091	550	0.05233618	0.099327981	0.001130094
SD11_24002921	D11	24,002,921	2.47E-05	0.131818182	550	0.05233618	0.083762809	0.041017138
SD11_24002942	D11	24,002,942	2.20E-07	0.11	550	0.05233618	0.100166954	0.000965037
SD11_24008823	D11	24,008,823	1.85E-06	0.113636364	550	0.05233618	0.092705931	0.005575849
SD11_24009158	D11	24,009,158	6.89E-08	0.109090909	550	0.05233618	0.104281152	0.000789042
SD11_24009361	D11	24,009,361	2.87E-07	0.110909091	550	0.05233618	0.099226494	0.001143571
SD11_24012091	D11	24,012,091	1.27E-06	0.112727273	550	0.05233618	0.094013312	0.003958396
SD11_24012318	D11	24,012,318	1.87E-07	0.108181818	550	0.05233618	0.100740257	0.000950254
SD11_24013197	D11	24,013,197	1.67E-07	0.107272727	550	0.05233618	0.101135665	0.000910572
SD11_24013230	D11	24,013,230	1.66E-07	0.107272727	550	0.05233618	0.101158599	0.000910572
SD11_24013283	D11	24,013,283	1.98E-06	0.110909091	550	0.05233618	0.092469607	0.005929704
SD11_24025294	D11	24,025,294	1.94E-07	0.105454545	550	0.05233618	0.100620538	0.000950254
SD11_24025346	D11	24,025,346	2.63E-07	0.1	550	0.05233618	0.09954537	0.001090453
SD11_24025486	D11	24,025,486	1.08E-08	0.103636364	550	0.05233618	0.110899628	0.000680341
SD11_24025997	D11	24,025,997	2.07E-07	0.106363636	550	0.05233618	0.100391266	0.00095888
SD11_24026191	D11	24,026,191	3.96E-07	0.11	550	0.05233618	0.098101901	0.001463403
SD11_24026193	D11	24,026,193	1.60E-07	0.108181818	550	0.05233618	0.10129792	0.000910572
SD11_24029722	D11	24,029,722	8.42E-08	0.107272727	550	0.05233618	0.103568808	0.000789042
SD11_24029724	D11	24,029,724	2.87E-08	0.103636364	550	0.05233618	0.10740059	0.000680341
SD11_24030087	D11	24,030,087	9.86E-08	0.103636364	550	0.05233618	0.103006828	0.000789042
SD11_24030775	D11	24,030,775	1.09E-07	0.106363636	550	0.05233618	0.102661313	0.000789042
SD11_24036828	D11	24,036,828	7.45E-09	0.106363636	550	0.05233618	0.112226446	0.000680341
SD11_24040891	D11	24,040,891	7.54E-08	0.109090909	550	0.05233618	0.10395642	0.000789042
SD11_24041078	D11	24,041,078	8.52E-08	0.107272727	550	0.05233618	0.10352427	0.000789042
SD11_24045135	D11	24,045,135	3.99E-08	0.11	550	0.05233618	0.106217649	0.000680341
SD11_24045309	D11	24,045,309	1.38E-07	0.107272727	550	0.05233618	0.101818885	0.000882452
SD11_24045492	D11	24,045,492	1.50E-07	0.109090909	550	0.05233618	0.101516225	0.000901236
SD11_24045573	D11	24,045,573	2.04E-07	0.110909091	550	0.05233618	0.100433595	0.000956831
SD11_24045585	D11	24,045,585	1.93E-07	0.107272727	550	0.05233618	0.100637363	0.000950254
SD11_24046130	D11	24,046,130	2.54E-07	0.116363636	550	0.05233618	0.099660764	0.001083859
SD11_24046309	D11	24,046,309	4.74E-08	0.109090909	550	0.05233618	0.105605086	0.000716266
SD11_24046627	D11	24,046,627	4.43E-07	0.101818182	550	0.05233618	0.097701167	0.001595458
SD11_24046673	D11	24,046,673	4.43E-07	0.101818182	550	0.05233618	0.097701167	0.001595458
SD11_24046705	D11	24,046,705	2.63E-07	0.1	550	0.05233618	0.09954537	0.001090453
SD11_24046863	D11	24,046,863	9.02E-08	0.105454545	550	0.05233618	0.103322624	0.000789042
SD11_24046904	D11	24,046,904	4.21E-07	0.110909091	550	0.05233618	0.097883767	0.001545007
SD11_24046944	D11	24,046,944	1.60E-07	0.108181818	550	0.05233618	0.10129792	0.000910572
SD11_24047236	D11	24,047,236	6.63E-08	0.106363636	550	0.05233618	0.104416359	0.000789042
SD11_24047238	D11	24,047,238	1.71E-07	0.109090909	550	0.05233618	0.101063077	0.000918906
SD11_24047840	D11	24,047,840	1.48E-05	0.113636364	550	0.05233618	0.085524759	0.028061341
SD11_24048379	D11	24,048,379	2.47E-07	0.103636364	550	0.05233618	0.099753396	0.001065352
SD11_24048738	D11	24,048,738	2.04E-07	0.107272727	550	0.05233618	0.100438232	0.000956831
SD11_24048884	D11	24,048,884	3.61E-07	0.105454545	550	0.05233618	0.098427663	0.001355128
SD11_24049109	D11	24,049,109	7.85E-08	0.101818182	550	0.05233618	0.103817832	0.000789042
SD11_24050940	D11	24,050,940	6.32E-08	0.110909091	550	0.05233618	0.104583738	0.000789042
SD11_24051057	D11	24,051,057	2.06E-08	0.107272727	550	0.05233618	0.108577865	0.000680341
SD11_24055228	D11	24,055,228	4.49E-07	0.103636364	550	0.05233618	0.097654316	0.001595458
SD11_24055497	D11	24,055,497	2.00E-07	0.103636364	550	0.05233618	0.10050653	0.000956831
SD11_24055525	D11	24,055,525	2.70E-07	0.105454545	550	0.05233618	0.099451502	0.001100576
SD11_24055533	D11	24,055,533	2.70E-07	0.105454545	550	0.05233618	0.099451502	0.001100576
SD11_24056372	D11	24,056,372	1.03E-07	0.107272727	550	0.05233618	0.102843741	0.000789042
SD11_24056489	D11	24,056,489	7.29E-08	0.103636364	550	0.05233618	0.104079933	0.000789042
SD11_24065685	D11	24,065,685	1.50E-07	0.11	550	0.05233618	0.101513108	0.000901236
SD11_24067796	D11	24,067,796	7.23E-08	0.106363636	550	0.05233618	0.104107128	0.000789042
SD11_24068734	D11	24,068,734	5.09E-08	0.101818182	550	0.05233618	0.105356509	0.000716266
SD11_24069869	D11	24,069,869	4.02E-08	0.107272727	550	0.05233618	0.106192763	0.000680341
SD11_24072791	D11	24,072,791	3.40E-08	0.105454545	550	0.05233618	0.106791414	0.000680341
SD11_24072796	D11	24,072,796	2.00E-08	0.107272727	550	0.05233618	0.108693106	0.000680341
SD11_24072824	D11	24,072,824	1.81E-07	0.107272727	550	0.05233618	0.100854261	0.000950254
SD11_24072838	D11	24,072,838	4.93E-07	0.11	550	0.05233618	0.097328873	0.001716223
SD11_24072852	D11	24,072,852	1.07E-07	0.109090909	550	0.05233618	0.102704205	0.000789042
SD11_24073931	D11	24,073,931	4.69E-08	0.105454545	550	0.05233618	0.105647395	0.000716266
SD11_24074074	D11	24,074,074	2.31E-08	0.109090909	550	0.05233618	0.108167163	0.000680341
SD11_24074137	D11	24,074,137	2.31E-08	0.109090909	550	0.05233618	0.108167163	0.000680341
SD11_24080460	D11	24,080,460	2.99E-07	0.106363636	550	0.05233618	0.099082333	0.00117165
SD11_24096531	D11	24,096,531	3.22E-08	0.110909091	550	0.05233618	0.106981065	0.000680341
SD11_24096988	D11	24,096,988	3.12E-07	0.113636364	550	0.05233618	0.098934916	0.001192178
SD11_24097089	D11	24,097,089	8.16E-08	0.105454545	550	0.05233618	0.103678841	0.000789042
SD11_24097551	D11	24,097,551	1.88E-07	0.110909091	550	0.05233618	0.100719518	0.000950254
SD11_24097578	D11	24,097,578	1.08E-07	0.108181818	550	0.05233618	0.102680265	0.000789042
SD11_24098755	D11	24,098,755	3.06E-07	0.116363636	550	0.05233618	0.099004608	0.001183431
SD11_24099722	D11	24,099,722	6.27E-09	0.107272727	550	0.05233618	0.112847963	0.000680341
SD11_24100310	D11	24,100,310	3.50E-08	0.109090909	550	0.05233618	0.106687487	0.000680341
SD11_24100495	D11	24,100,495	7.29E-08	0.107272727	550	0.05233618	0.104078339	0.000789042
SD11_24100532	D11	24,100,532	5.09E-08	0.114545455	550	0.05233618	0.105354606	0.000716266
SD11_24100703	D11	24,100,703	9.31E-08	0.105454545	550	0.05233618	0.103210137	0.000789042
SD11_24103162	D11	24,103,162	8.56E-09	0.107272727	550	0.05233618	0.111727402	0.000680341
SD11_24103216	D11	24,103,216	3.25E-08	0.11	550	0.05233618	0.106950312	0.000680341
SD11_24103223	D11	24,103,223	9.25E-09	0.111818182	550	0.05233618	0.11145179	0.000680341
SD11_24103251	D11	24,103,251	3.99E-08	0.108181818	550	0.05233618	0.1062255	0.000680341
SD11_24103429	D11	24,103,429	1.15E-07	0.110909091	550	0.05233618	0.1024484	0.000792211
SD11_24103431	D11	24,103,431	9.19E-08	0.112727273	550	0.05233618	0.103258004	0.000789042
SD11_24104322	D11	24,104,322	2.66E-08	0.11	550	0.05233618	0.107673095	0.000680341
SD11_24104506	D11	24,104,506	3.64E-07	0.116363636	550	0.05233618	0.098398793	0.001355535
SD11_24105022	D11	24,105,022	1.05E-07	0.111818182	550	0.05233618	0.10279064	0.000789042
SD11_24127415	D11	24,127,415	8.40E-07	0.165454545	550	0.05233618	0.095461272	0.002761214
