# Supplementary material for: Genetic and transcriptomic dissection of the fiber length trait from a cotton (Gossypium hirsutum L.) MAGIC population
Source: BMC Genomics. 2019 Feb 6;20:112. doi: 10.1186/s12864-019-5427-5 (PMC6366115; doi:10.1186/s12864-019-5427-5)
Supplement: Supplementary file 5 — Primers’ sequences. (XLSX 10 kb) [file 12864_2019_5427_MOESM5_ESM.xlsx]

## Sheet: Sheet1
Accession	Forward 5'	Reverse 5'	Description
U42827	CGTCCCTGCCCTTTGTACA	AACACTTCACCGGACCATTCA	18S rRNA
Gh_A08G0421	TCACCGGTTTTCATTGCCTC	TTCAGGAAGGCCACCATTTT	Cellulose synhtase 2A
Gh_A10G2323	CCCCCACGAGAACACTTTGAT	AGGGACGATTCCAGCTCGAT	Expansin-1
Gh_D11G1928	ATTGAGCCGATGCTAACGGT	AACTGAGCTGACAAGCTCCC	Methionine aminopeptidase 1D
Gh_D11G1929	AGATGCCAACCGAAGCTGAA	TGGTAACGTCCTTCCAACGG	KIP-related protein 6
Gh_D11G1931	AGGTTTCAAGCGAACCGAGT	TGCGAATGTCTTCCGAGAGC	AP2/B3-like transcriptional factor family protein
Gh_D11G1989	ACGGACGAAGTTTTGAGCCA	AACTCCTCGAATGTGCCGTT	Auxin-responsive GH3 family protein
